# Supplementary material for: Thrap3 promotes nonalcoholic fatty liver disease by suppressing AMPK-mediated autophagy
Source: Exp Mol Med. 2023 Aug 1;55(8):1720–33. doi: 10.1038/s12276-023-01047-4 (PMC10474030; doi:10.1038/s12276-023-01047-4)
Supplement: Supplementary file 2 — Supplementary Dataset 1 [file 12276_2023_1047_MOESM2_ESM.xlsx]

## Sheet: Overview with all samples
.	( |fold-change| ≥ 2 ) & ( q-value ≤ 0.05 )				Secondary sets of all the pairs		All groups				All samples
Gene Symbol	NCD-Ctrl vs. NCD-KO DEG	HFD-Ctrl vs. HFD-KO DEG	NCD-Ctrl vs. HFD-Ctrl DEG	NCD-KO vs. HFD-KO DEG	Intersection	Union	NCD-Ctrl	NCD-KO	HFD-Ctrl	HFD-KO	NCD-Ctrl_0	NCD-Ctrl_1	NCD-KO_0	NCD-KO_1	RefSeq mRNA	RefSeq mRNA predicted	Gene type	Ensembl Gene ID
0610007P14Rik	.	.	.	.	.	.	116.778	139.198	105.696	96.8191	114.962	118.595	158.799	119.596	NM_021446	XM_006516117	protein_coding	ENSMUSG00000021252
0610009B22Rik	.	.	.	.	.	.	26.9661	25.8856	25.7701	27.6925	26.2246	27.7076	27.8332	23.9381	NM_025319	XM_006533917, XM_006533918, XM_006533919	protein_coding	ENSMUSG00000007777
0610009L18Rik	.	.	.	.	.	.	0.62935	0.494404	1.00397	1.18092	0.608273	0.650426	0.454858	0.53395	.	.	protein_coding	ENSMUSG00000043644
0610009O20Rik	.	.	.	.	.	.	7.19641	7.96158	9.96593	10.0414	6.52362	7.8692	7.17482	8.74834	NM_024179	.	protein_coding	ENSMUSG00000024442
0610010F05Rik	.	.	.	.	.	.	2.30301	1.88648	2.2019	2.01432	2.1999	2.40613	1.89228	1.88067	NM_027860	XM_006514807, XM_006514808, XM_006514810, XM_006514811, XM_011243749	protein_coding	ENSMUSG00000042208
0610010K14Rik	.	.	.	.	.	.	21.1635	21.5017	21.3786	25.3453	21.6543	20.6728	24.5812	18.4222	NM_001177601, NM_001177601, NM_001177603, NM_001177601, NM_001177603, NM_001177606, NM_001177601, NM_001177603, NM_001177606, NM_001177607, NM_001177601, NM_001177603, NM_001177606, NM_001177607, NM_026757, NM_001177601, NM_001177603, NM_001177606, NM_001177607, NM_026757, NM_145758	.	protein_coding	ENSMUSG00000020831
0610012G03Rik	.	.	.	.	.	.	30.2335	30.3573	35.9243	38.9915	27.3097	33.1572	32.8129	27.9017	.	.	protein_coding	ENSMUSG00000107002
0610030E20Rik	.	.	.	.	.	.	3.17427	3.03168	2.6565	3.16923	3.54405	2.80449	3.08899	2.97437	NM_026696	XM_006506534	protein_coding	ENSMUSG00000058706
0610037L13Rik	.	.	.	.	.	.	26.2804	24.2199	26.2099	28.131	25.0005	27.5604	27.4823	20.9574	NM_028754	XM_006503437, XM_006503438, XM_006503439, XM_006503440	protein_coding	ENSMUSG00000028608
0610040J01Rik	.	.	.	.	.	.	19.9233	18.8375	13.9528	13.8739	18.2662	21.5803	18.2097	19.4652	NM_029554	XM_006504178, XM_011240792	protein_coding	ENSMUSG00000060512
1110002E22Rik	.	.	.	.	.	.	0	0	0	0	0	0	0	0	.	XM_006502554, XM_006502556, XM_006543818, XM_006543820	protein_coding	ENSMUSG00000090066
1110004E09Rik	.	.	.	.	.	.	12.4211	11.1142	12.0741	13.6471	12.5358	12.3064	12.0062	10.2221	NM_026502	.	protein_coding	ENSMUSG00000022972
1110004F10Rik	.	.	.	.	.	.	28.8095	31.8325	29.4331	34.5988	30.5179	27.1012	32.4686	31.1964	NM_019772	.	protein_coding	ENSMUSG00000030663
1110008F13Rik	.	.	.	.	.	.	132.531	132.306	114.427	94.2643	146.162	118.9	132.957	131.656	NM_026124	.	protein_coding	ENSMUSG00000027637
1110008L16Rik	.	.	.	.	.	.	10.1046	7.67478	7.94608	7.38251	10.7117	9.49747	6.54996	8.7996	NM_025373	.	protein_coding	ENSMUSG00000021023
1110008P14Rik	.	.	.	.	.	.	44.0384	33.8414	48.1577	47.9307	41.6699	46.4069	37.9739	29.7088	NM_198001	.	protein_coding	ENSMUSG00000039195
1110012L19Rik	.	.	.	.	.	.	14.3628	12.4214	10.1133	10.7867	14.0616	14.6641	11.8465	12.9964	NM_026787	.	protein_coding	ENSMUSG00000045237
1110017D15Rik	.	.	.	.	.	.	0	0	0.0866265	0	0	0	0	0	NM_001048005, NM_001048005, NM_001253777, NM_001048005, NM_001253777, NM_001253788	XM_006538307	protein_coding	ENSMUSG00000028441
1110025L11Rik	.	.	.	.	.	.	0	0	0	0	0	0	0	0	NM_001276278	.	protein_coding	ENSMUSG00000068073
1110032A03Rik	.	.	.	.	.	.	29.0925	34.4232	31.8174	38.4819	22.1811	36.0038	32.7524	36.0939	NM_001311073, NM_001311073, NM_023483	XM_006510577, XM_006510578, XM_006510579	protein_coding	ENSMUSG00000037971
1110032F04Rik	.	.	.	.	.	.	0	0	0	0	0	0	0	0	NM_001167996	.	protein_coding	ENSMUSG00000046999
1110034G24Rik	.	.	.	.	.	.	7.18513	7.83347	7.94	6.48287	7.3411	7.02917	9.39567	6.27126	NM_028637	XM_011239800, XM_011239801, XM_011239802, XM_011239803	protein_coding	ENSMUSG00000044991
1110037F02Rik	.	.	.	.	.	.	1.28623	1.37578	1.62726	1.55644	1.27933	1.29313	1.41597	1.33558	NM_001081183	XM_006538160	protein_coding	ENSMUSG00000040720
1110038F14Rik	.	.	.	.	.	.	4.25438	2.92037	3.60569	3.58129	5.34327	3.16549	2.47954	3.36119	NM_054099	XM_006520348	protein_coding	ENSMUSG00000063236
1110051M20Rik	.	.	.	.	.	.	0.409774	0.686799	0.536036	0.552546	0.381302	0.438246	0.760166	0.613431	NM_001311144, NM_001311144, NM_175123	XM_006499241	protein_coding	ENSMUSG00000040591
1110057P08Rik	.	.	.	.	.	.	0	0	0	0	0	0	0	0	.	.	protein_coding	ENSMUSG00000068067
1110059E24Rik	.	.	.	.	.	.	11.4644	12.1618	15.7798	11.6032	10.7223	12.2065	11.1347	13.1889	NM_025423	.	protein_coding	ENSMUSG00000035171
1110059G10Rik	.	.	.	.	.	.	6.94002	5.19526	8.27457	8.96952	6.05517	7.82487	5.27427	5.11626	NM_025419	.	protein_coding	ENSMUSG00000032551
1110065P20Rik	.	.	.	.	.	.	50.081	45.9238	36.72	45.0481	53.4046	46.7574	53.7226	38.1251	NM_001142727	XM_006503375, XM_006503376, XM_011240609	protein_coding	ENSMUSG00000078570
1190002N15Rik	.	.	.	.	.	.	8.24859	8.23836	9.42011	8.40227	8.04789	8.44928	8.49575	7.98098	NM_001033145	.	protein_coding	ENSMUSG00000045414
1190003K10Rik	.	.	.	.	.	.	0	0	0	0	0	0	0	0	NM_001195435	.	protein_coding	ENSMUSG00000096537
1190005I06Rik	.	.	.	.	.	.	15.8601	13.1559	9.76865	9.89684	18.7407	12.9795	15.3129	10.999	NM_197988	.	protein_coding	ENSMUSG00000043687
1190007I07Rik	.	.	.	.	.	.	16.2265	17.5192	19.0927	14.4979	14.785	17.668	18.8832	16.1551	NM_001135567, NM_001135567, NM_001135568, NM_001135567, NM_001135568, NM_001135569	.	protein_coding	ENSMUSG00000063320
1300017J02Rik	.	.	.	.	.	.	340.03	315.31	298.495	259.912	331.126	348.934	341.05	289.571	NM_027918	.	protein_coding	ENSMUSG00000033688
1500009C09Rik	.	.	.	.	.	.	0	0	0	0	0	0	0	0	.	.	protein_coding	ENSMUSG00000068099
1500009L16Rik	.	.	.	.	.	.	0	0	0	0	0	0	0	0	NM_001145198	XM_006514060	protein_coding	ENSMUSG00000087651
1500011B03Rik	.	.	.	.	.	.	1.34276	1.20573	0.777451	0.590536	1.89384	0.791675	1.61808	0.793383	.	.	protein_coding	ENSMUSG00000072694
1500011K16Rik	.	.	.	.	.	.	17.8447	14.5548	25.6374	20.4632	16.0616	19.6278	14.683	14.4265	.	.	protein_coding	ENSMUSG00000051319
1500015O10Rik	.	.	.	.	.	.	0	0	0	0	0	0	0	0	NM_024283	.	protein_coding	ENSMUSG00000026051
1520401A03Rik	.	.	.	.	.	.	0	0	0	0	0	0	0	0	.	XM_011246745, XM_011246746, XM_011246747, XM_011246748, XM_011246749, XM_011246750, XM_011246751, XM_011246752, XM_011246753, XM_011246754, XM_011246755, XM_011246756, XM_011246757, XM_011246759	protein_coding	ENSMUSG00000043747
1600002H07Rik	.	.	.	.	.	.	14.5813	14.9887	24.76	23.8931	14.1965	14.9661	16.0732	13.9043	NM_028056	XM_011246632, XM_011246633	protein_coding	ENSMUSG00000024118
1600002K03Rik	.	.	.	.	.	.	6.30518	9.45566	8.83506	10.245	6.51996	6.0904	9.93231	8.979	NM_027207	.	protein_coding	ENSMUSG00000035595
1600012H06Rik	.	.	.	.	.	.	8.19363	8.57993	9.8078	9.00822	8.42165	7.96561	9.26319	7.89666	NM_001083880, NM_001083880, NM_001083881, NM_001083880, NM_001083881, NM_001083882, NM_001083880, NM_001083881, NM_001083882, NM_026451	.	protein_coding	ENSMUSG00000050088
1600014C10Rik	.	.	.	.	.	.	70.8924	85.4761	95.1017	99.6796	65.0887	76.696	86.6943	84.2579	NM_001085385, NM_001085385, NM_028166	.	protein_coding	ENSMUSG00000054676
1600014C23Rik	.	.	.	.	.	.	0	0	0	0	0	0	0	0	NM_028164	XM_006524968	protein_coding	ENSMUSG00000094690
1600015I10Rik	.	.	.	.	.	.	0	0	0	0	0	0	0	0	NM_001081273	.	protein_coding	ENSMUSG00000029813
1700001C02Rik	.	.	.	.	.	.	0	0	0	0	0	0	0	0	NM_029285	.	protein_coding	ENSMUSG00000029182
1700001C19Rik	.	.	.	.	.	.	11.0431	14.4416	7.36673	11.8999	12.0799	10.0062	14.5429	14.3404	NM_029296	XM_006525069	protein_coding	ENSMUSG00000047150
1700001F09Rik	.	.	.	.	.	.	0	0	0	0	0	0	0	0	NM_027940	.	protein_coding	ENSMUSG00000095384
1700001J03Rik	.	.	.	.	.	.	0	0	0	0	0	0	0	0	NM_001008547	.	protein_coding	ENSMUSG00000095040
1700001K19Rik	.	.	.	.	.	.	0	0	0	0	0	0	0	0	NM_025488	.	protein_coding	ENSMUSG00000056508
1700001L19Rik	.	.	.	.	.	.	0.0221977	0	0	0	0.0443955	0	0	0	NM_027035	.	protein_coding	ENSMUSG00000021534
1700001O22Rik	.	.	.	.	.	.	0.031206	0.0251442	0.0259195	0	0	0.0624119	0	0.0502883	NM_198000	XM_006498375, XM_006498376, XM_011239195, XM_011239196, XM_011239197	protein_coding	ENSMUSG00000044320
1700001P01Rik	.	.	.	.	.	.	0	0	0	0	0	0	0	0	NM_028156	.	protein_coding	ENSMUSG00000018543
1700003E16Rik	.	.	.	.	.	.	0.236458	0.153743	0.284126	0.142654	0.225683	0.247233	0.147465	0.16002	NM_027948	.	protein_coding	ENSMUSG00000030030
1700003F12Rik	.	.	.	.	.	.	0	0.376533	0.0837209	0.400895	0	0	0.594914	0.158153	NM_029305	.	protein_coding	ENSMUSG00000038523
1700003H04Rik	.	.	.	.	.	.	0	0	0	0	0	0	0	0	.	.	protein_coding	ENSMUSG00000039174
1700006A11Rik	.	.	.	.	.	.	0	0	0	0	0	0	0	0	NM_027939	XM_006502121	protein_coding	ENSMUSG00000027973
1700006E09Rik	.	.	.	.	.	.	0	0	0	0	0	0	0	0	NM_029287	.	protein_coding	ENSMUSG00000010841
1700007B14Rik	.	.	.	.	.	.	0	0	0	0	0	0	0	0	NM_001164235, NM_001164235, NM_027944	XM_011248504	protein_coding	ENSMUSG00000031620
1700007G11Rik	.	.	.	.	.	.	0	0	0	0	0	0	0	0	NM_001024614	XM_006535279	protein_coding	ENSMUSG00000057816
1700007K09Rik	.	.	.	.	.	.	0	0	0	0	0	0	0	0	NM_027037	.	protein_coding	ENSMUSG00000030858
1700007K13Rik	.	.	.	.	.	.	0	0	0.113194	0.0598236	0	0	0	0	NM_027040	.	protein_coding	ENSMUSG00000026831
1700008O03Rik	.	.	.	.	.	.	0	0.139446	0.0575548	0	0	0	0.278892	0	NM_027049	XM_006541172, XM_011250899	protein_coding	ENSMUSG00000008028
1700008P02Rik	.	.	.	.	.	.	0	0	0	0	0	0	0	0	NM_027048	.	protein_coding	ENSMUSG00000069118
1700009N14Rik	.	.	.	.	.	.	0	0	0	0	0	0	0	0	NM_001081095	.	protein_coding	ENSMUSG00000028287
1700010B08Rik	.	.	.	.	.	.	0	0	0	0	0	0	0	0	NM_029308	.	protein_coding	ENSMUSG00000057047
1700010I14Rik	.	.	.	.	.	.	0.0429666	0.124832	0.060245	0.078146	0.039716	0.0462172	0.128958	0.120705	NM_025851	XM_006523342	protein_coding	ENSMUSG00000023873
1700011E24Rik	.	.	.	.	.	.	0	0	0	0	0	0	0	0	NM_029298	XM_006525072	protein_coding	ENSMUSG00000036557
1700011H14Rik	.	.	.	.	.	.	0.805212	0.456073	0.131362	0.260766	0.842249	0.768176	0.460723	0.451423	NM_025956	XM_006519439, XM_011245156	protein_coding	ENSMUSG00000021850
1700011I03Rik	.	.	.	.	.	.	0	0	0	0	0	0	0	0	NM_001311063, NM_001311063, NM_029290	XM_006526318	protein_coding	ENSMUSG00000058925
1700011L22Rik	.	.	.	.	.	.	0.0534891	0	0	0	0	0.106978	0	0	NM_026315	.	protein_coding	ENSMUSG00000031682
1700011M02Rik	.	.	.	.	.	.	0	0	0	0	0	0	0	0	.	.	protein_coding	ENSMUSG00000079476
1700012A03Rik	.	.	.	.	.	.	0	0	0	0	0	0	0	0	NM_029587	.	protein_coding	ENSMUSG00000029766
1700012B07Rik	.	.	.	.	.	.	0	0	0	0	0	0	0	0	NM_001162428, NM_001162428, NM_027038	XM_006534114	protein_coding	ENSMUSG00000020617
1700012B09Rik	.	.	.	.	.	.	0	0	0	0	0	0	0	0	NM_029306	.	protein_coding	ENSMUSG00000031927
1700012L04Rik	.	.	.	.	.	.	0.241129	0.618783	0.42267	0.213106	0.231338	0.250921	1.23757	0	NM_029588	.	protein_coding	ENSMUSG00000100200
1700012P22Rik	.	.	.	.	.	.	0	0	0	0	0	0	0	0	NM_027056	.	protein_coding	ENSMUSG00000028589
1700013D24Rik	.	.	.	.	.	.	0	0	0	0	0	0	0	0	NM_001177502	.	protein_coding	ENSMUSG00000079346
1700013F07Rik	.	.	.	.	.	.	0.0815712	0	0	0	0	0.163142	0	0	NM_029314	.	protein_coding	ENSMUSG00000027886
1700013G24Rik	.	.	.	.	.	.	0	0	0	0	0	0	0	0	NM_027063	.	protein_coding	ENSMUSG00000041399
1700013H16Rik	.	.	.	.	.	.	0	0	0	0	0	0	0	0	NM_001200013	XM_006535361, XM_011249652	protein_coding	ENSMUSG00000054727
1700014D04Rik	.	.	.	.	.	.	0	0	0	0	0	0	0	0	.	XM_006517485	protein_coding	ENSMUSG00000051054
1700015E13Rik	.	.	.	.	.	.	0	0	0	0	0	0	0	0	NM_001039593	.	protein_coding	ENSMUSG00000042800
1700015F17Rik	.	.	.	.	.	.	0	0	0	0	0	0	0	0	NM_001200025	XM_006503594	protein_coding	ENSMUSG00000079666
1700015G11Rik	.	.	.	.	.	.	0	0	0	0	0	0	0	0	NM_001195601	.	protein_coding	ENSMUSG00000094445
1700016C15Rik	.	.	.	.	.	.	0.0640404	0	0	0	0.128081	0	0	0	NM_027077	XM_006496976	protein_coding	ENSMUSG00000015962
1700016D06Rik	.	.	.	.	.	.	0	0	0	0	0	0	0	0	NM_024271	.	protein_coding	ENSMUSG00000031509
1700016H13Rik	.	.	.	.	.	.	0	0	0	0	0	0	0	0	NM_001163550, NM_001163550, NM_028824	XM_006535258, XM_006535259, XM_006535260, XM_006535261, XM_011249580, XM_011249581, XM_011249582	protein_coding	ENSMUSG00000029320
1700016K19Rik	.	.	.	.	.	.	0	0	0	0	0	0	0	0	NM_198637	XM_006534355	protein_coding	ENSMUSG00000053783
1700017B05Rik	.	.	.	.	.	.	2.91879	1.77336	2.30073	1.59339	3.44593	2.39165	1.5791	1.96762	NM_028820	XM_006511516	protein_coding	ENSMUSG00000032300
1700017D01Rik	.	.	.	.	.	.	0	0	0	0	0	0	0	0	NM_027058	XM_006527323	protein_coding	ENSMUSG00000024729
1700017N19Rik	.	.	.	.	.	.	0	0	0	0	0	0	0	0	NM_001081246	XM_006513955, XM_006513956	protein_coding	ENSMUSG00000056912
1700018B08Rik	.	.	.	.	.	.	0	0	0	0	0	0	0	0	NM_029597	XM_006531476	protein_coding	ENSMUSG00000031809
1700018C11Rik	.	.	.	.	.	.	0	0	0	0	0	0	0	0	NM_029324	XM_006538331	protein_coding	ENSMUSG00000058935
1700018F24Rik	.	.	.	.	.	.	0	0	0	0	0	0	0	0	NM_027069	.	protein_coding	ENSMUSG00000029620
1700019A02Rik	.	.	.	.	.	.	0	0	0	0.177215	0	0	0	0	NM_027070	XM_006496253, XM_011238589	protein_coding	ENSMUSG00000060715
1700019B03Rik	.	.	.	.	.	.	0	0	0	0.0265125	0	0	0	0	NM_029598	XM_006508921	protein_coding	ENSMUSG00000040340
1700019D03Rik	.	.	.	.	.	.	0	0	0	0.0120241	0	0	0	0	NM_144953	XM_006496198, XM_006496199, XM_006496200, XM_006496201, XM_011238566	protein_coding	ENSMUSG00000043629
1700019N19Rik	.	.	.	.	.	.	0	0	0	0	0	0	0	0	NM_026208	XM_006527296	protein_coding	ENSMUSG00000026931
1700019O17Rik	.	.	.	.	.	.	0	0	0	0	0	0	0	0	NM_027966	.	protein_coding	ENSMUSG00000036574
1700020A23Rik	.	.	.	.	.	.	0	0	0	0	0	0	0	0	NM_001163483, NM_001163483, NM_029375	.	protein_coding	ENSMUSG00000027409
1700020D05Rik	.	.	.	.	.	.	0.145581	0	0	0.146514	0.291162	0	0	0	NM_023781	.	protein_coding	ENSMUSG00000100937
1700020L24Rik	.	.	.	.	.	.	0	0	0	0.0555265	0	0	0	0	NM_025492	.	protein_coding	ENSMUSG00000035085
1700020N01Rik	.	.	.	.	.	.	0	0	0	0	0	0	0	0	.	.	protein_coding	ENSMUSG00000050844
1700020N15Rik	.	.	.	.	.	.	0	0	0	0	0	0	0	0	NM_029316	.	protein_coding	ENSMUSG00000059690
1700021F05Rik	.	.	.	.	.	.	23.0643	22.6468	19.9262	20.8309	21.9019	24.2267	22.5516	22.742	NM_026411	XM_006512833, XM_006512834	protein_coding	ENSMUSG00000019797
1700021F07Rik	.	.	.	.	.	.	0	0	0	0	0	0	0	0	NM_028158	.	protein_coding	ENSMUSG00000027518
1700022I11Rik	.	.	.	.	.	.	0	0	0	0	0	0	0	0	NM_026088	.	protein_coding	ENSMUSG00000028451
1700023F06Rik	.	.	.	.	.	.	0	0	0	0	0	0	0	0	NM_001254724	.	protein_coding	ENSMUSG00000020940
1700024B05Rik	.	.	.	.	.	.	0	0	0	0	0	0	0	0	.	.	protein_coding	ENSMUSG00000052334
1700024G13Rik	.	.	.	.	.	.	0	0	0	0	0	0	0	0	NM_001034037	.	protein_coding	ENSMUSG00000072473
1700024P04Rik	.	.	.	.	.	.	0	0	0	0	0	0	0	0	NM_027064	.	protein_coding	ENSMUSG00000045022
1700024P16Rik	.	.	.	.	.	.	0.6031	0.816453	0.473096	0.819019	0.806875	0.399325	1.14549	0.487413	NM_001162980, NM_001162980, NM_001285952, NM_001162980, NM_001285952, NM_001285953	XM_006503081, XM_006503083, XM_006503085, XM_011240525, XM_011240526, XM_011240527	protein_coding	ENSMUSG00000078612
1700025B11Rik	.	.	.	.	.	.	0	0.108997	0	0	0	0	0	0.217995	.	.	protein_coding	ENSMUSG00000101113
1700025C18Rik	.	.	.	.	.	.	0	0	0	0	0	0	0	0	.	.	protein_coding	ENSMUSG00000078935
1700025F22Rik	.	.	.	.	.	.	0	0	0	0	0	0	0	0	NM_027074	.	protein_coding	ENSMUSG00000024728
1700025G04Rik	.	.	.	.	.	.	0.128032	0.077584	0.188939	0.121706	0.142925	0.113139	0.0746856	0.0804825	NM_197990	XM_011248069	protein_coding	ENSMUSG00000032666
1700027J19Rik	.	.	.	.	.	.	4.2456	3.11958	2.51841	3.002	5.95184	2.53936	3.68716	2.552	.	.	.	ENSMUSG00000063838
1700028J19Rik	.	.	.	.	.	.	0.283173	0.228279	0.39653	0.418548	0.196193	0.370153	0.244858	0.211701	.	.	protein_coding	ENSMUSG00000038782
1700028K03Rik	.	.	.	.	.	.	0	0	0	0.0792064	0	0	0	0	NM_175241, NM_175241, NM_182745	.	protein_coding	ENSMUSG00000089798
1700028P14Rik	.	.	.	.	.	.	0	0	0	0	0	0	0	0	NM_026188	.	protein_coding	ENSMUSG00000033053
1700029F12Rik	.	.	.	.	.	.	0	0	0	0	0	0	0	0	NM_001080777, NM_001080777, NM_001284205, NM_001080777, NM_001284205, NM_025585	.	protein_coding	ENSMUSG00000052075
1700029H14Rik	.	.	.	.	.	.	0	0	0	0	0	0	0	0	NM_001080781, NM_001080781, NM_025601	.	protein_coding	ENSMUSG00000031452
1700029I15Rik	.	.	.	.	.	.	0	0	0	0	0	0	0	0	NM_183112	.	protein_coding	ENSMUSG00000044916
1700029J07Rik	.	.	.	.	.	.	0.171112	0.0640483	0.0958192	0.189801	0.192216	0.150009	0	0.128097	NM_001033148	XM_006509484	protein_coding	ENSMUSG00000071103
1700029P11Rik	.	.	.	.	.	.	0	0	0	0	0	0	0	0	NM_025503	.	protein_coding	ENSMUSG00000061633
1700030J22Rik	.	.	.	.	.	.	0.0923704	0.0734309	0.0963346	0.0709286	0.118559	0.066182	0.0620954	0.0847663	NM_027103	XM_006531345, XM_006531346	protein_coding	ENSMUSG00000031847
1700030K09Rik	.	.	.	.	.	.	0.451753	0.331582	0.633252	0.58497	0.423283	0.480224	0.423192	0.239972	NM_028170	XM_011242328	protein_coding	ENSMUSG00000052794
1700031F05Rik	.	.	.	.	.	.	0	0	0	0	0	0	0	0	NM_028496	XM_006528310, XM_006528311, XM_006528312	protein_coding	ENSMUSG00000032894
1700031M16Rik	.	.	.	.	.	.	0	0	0	0	0	0	0	0	.	.	protein_coding	ENSMUSG00000099353
1700034E13Rik	.	.	.	.	.	.	0	0	0	0	0	0	0	0	NM_030097	XM_011247036, XM_011247037	protein_coding	ENSMUSG00000024532
1700034I23Rik	.	.	.	.	.	.	0	0	0	0	0	0	0	0	.	.	protein_coding	ENSMUSG00000074619
1700034J05Rik	.	.	.	.	.	.	0	0	0	0	0	0	0	0	NM_001164236, NM_001164236, NM_028509	XM_006507112, XM_011241632, XM_011241633, XM_011241634	protein_coding	ENSMUSG00000040163
1700034O15Rik	.	.	.	.	.	.	0	0	0	0	0	0	0	0	NM_029671	.	protein_coding	ENSMUSG00000029867
1700037C18Rik	.	.	.	.	.	.	0.708429	0.661761	0.567591	0.974181	0.773449	0.643409	0.891543	0.431979	NM_028484	XM_006522617	protein_coding	ENSMUSG00000005983
1700037H04Rik	.	.	.	.	.	.	4.67178	6.38371	7.20971	10.3412	4.76383	4.57972	6.7846	5.98282	NM_001311138, NM_001311138, NM_026091	XM_006500070, XM_011239744, XM_011239745	protein_coding	ENSMUSG00000027327
1700040F15Rik	.	.	.	.	.	.	0	0	0	0	0	0	0	0	.	.	protein_coding	ENSMUSG00000100667
1700040L02Rik	.	.	.	.	.	.	1.46099	2.87553	3.37962	1.6293	1.35022	1.57175	3.38679	2.36427	NM_028491	.	protein_coding	ENSMUSG00000019945
1700042G07Rik	.	.	.	.	.	.	0	0	0	0	0	0	0	0	NM_001099295	.	protein_coding	ENSMUSG00000078593
1700047I17Rik2	.	.	.	.	.	.	0	0	0	0	0	0	0	0	NM_001100116	.	protein_coding	ENSMUSG00000094103
1700048O20Rik	.	.	.	.	.	.	0.0343892	0.0917777	0.240435	0.136826	0	0.0687785	0.0619994	0.121556	.	.	protein_coding	ENSMUSG00000043773
1700049E17Rik1	.	.	.	.	.	.	0	0	0	0	0	0	0	0	.	.	protein_coding	ENSMUSG00000079271
1700049E17Rik2	.	.	.	.	.	.	0	0	0	0	0	0	0	0	.	.	protein_coding	ENSMUSG00000072613
1700056E22Rik	.	.	.	.	.	.	1.39928	1.89441	1.55794	1.78884	1.14837	1.65019	1.83946	1.94936	NM_028516	.	protein_coding	ENSMUSG00000044854
1700057G04Rik	.	.	.	.	.	.	0	0	0	0	0	0	0	0	NM_001033184	XM_011242837	protein_coding	ENSMUSG00000074139
1700061G19Rik	.	.	.	.	.	.	0.0174372	0	0	0	0	0.0348743	0	0	NM_030141	.	protein_coding	ENSMUSG00000024209
1700064H15Rik	.	.	.	.	.	.	0	0	0	0.352154	0	0	0	0	.	.	protein_coding	ENSMUSG00000082766
1700066B19Rik	.	.	.	.	.	.	0	0	0.0162728	0	0	0	0	0	NM_001033168	.	protein_coding	ENSMUSG00000073598
1700066M21Rik	.	.	.	.	.	.	10.6603	10.2023	8.90317	10.2867	10.5879	10.7326	11.1719	9.23275	NM_028546	.	protein_coding	ENSMUSG00000038323
1700067K01Rik	.	.	.	.	.	.	0.180228	0.375687	0.588754	0.345045	0	0.360457	0.258946	0.492428	NM_183097	XM_006531403	protein_coding	ENSMUSG00000046408
1700067P10Rik	.	.	.	.	.	.	0	0	0	0	0	0	0	0	NM_026625	.	protein_coding	ENSMUSG00000021545
1700069L16Rik	.	.	.	.	.	.	0	0	0	0	0	0	0	0	.	.	protein_coding	ENSMUSG00000042184
1700074P13Rik	.	.	.	.	.	.	0	0	0	0	0	0	0	0	NM_028550	XM_006506687, XM_006506688, XM_006506689, XM_006506690, XM_006506691, XM_006506692, XM_006506693, XM_011241488, XM_011241489	protein_coding	ENSMUSG00000029883
1700080E11Rik	.	.	.	.	.	.	0	0	0	0	0	0	0	0	NM_028562	.	protein_coding	ENSMUSG00000032566
1700080O16Rik	.	.	.	.	.	.	0	0	0	0	0	0	0	0	NM_028851	XM_006541551, XM_006541552	protein_coding	ENSMUSG00000031118
1700084M14Rik	.	.	.	.	.	.	0	0	0	0	0	0	0	0	.	.	protein_coding	ENSMUSG00000057805
1700086D15Rik	.	.	.	.	.	.	0	0	0	0	0	0	0	0	.	.	protein_coding	ENSMUSG00000020548
1700088E04Rik	.	.	.	.	.	.	0.710934	0.168478	0.266464	0.29782	0.792512	0.629356	0.272177	0.0647795	NM_001310576, NM_001310576, NM_138581	XM_006521048, XM_006521049, XM_006521050	protein_coding	ENSMUSG00000033029
1700092M07Rik	.	.	.	.	.	.	0	0	0	0	0	0	0	0	NM_001177347	.	protein_coding	ENSMUSG00000090840
1700093K21Rik	.	.	.	.	.	.	0	0	0	0	0	0	0	0	NM_001110133, NM_001110133, NM_026105	XM_006514789, XM_006514790	protein_coding	ENSMUSG00000020286
1700102P08Rik	.	.	.	.	.	.	0.145413	0.371938	0.0832242	0.181915	0.0879508	0.202875	0.0922012	0.651674	NM_053216	XM_006511628, XM_011242852	protein_coding	ENSMUSG00000032611
1700109H08Rik	.	.	.	.	.	.	0	0	0	0	0	0	0	0	NM_029843	.	protein_coding	ENSMUSG00000008307
1700112E06Rik	.	.	.	.	.	.	0.423018	0.950228	0.438863	0.789086	0.402003	0.444033	0.5482	1.35226	NM_028275	XM_011245223	protein_coding	ENSMUSG00000063458
1700113H08Rik	.	.	.	.	.	.	0	0.0554499	0	0	0	0	0	0.1109	NM_029685	XM_006514280	protein_coding	ENSMUSG00000047129
1700122O11Rik	.	.	.	.	.	.	0	0	0	0	0	0	0	0	NM_029689	.	protein_coding	ENSMUSG00000094928
1700123K08Rik	.	.	.	.	.	.	0	0	0	0	0	0	0	0	NM_029693	.	protein_coding	ENSMUSG00000029526
1700123L14Rik	.	.	.	.	.	.	0	0	0	0	0	0	0	0	.	.	protein_coding	ENSMUSG00000072878
1700123O20Rik	.	.	.	.	.	.	14.7365	15.1841	13.8332	14.705	16.2385	13.2345	15.5278	14.8404	NM_021437	.	protein_coding	ENSMUSG00000040822
1700125H20Rik	.	.	.	.	.	.	0	0	0	0	0	0	0	0	NM_028589	XM_006534344	protein_coding	ENSMUSG00000018479
1700128F08Rik	.	.	.	.	.	.	0	0	0	0	0	0	0	0	.	.	protein_coding	ENSMUSG00000031998
1700129C05Rik	.	.	.	.	.	.	0	0	0	0	0	0	0	0	NM_026461	XM_006519481	protein_coding	ENSMUSG00000021977
1810009A15Rik	.	.	.	.	.	.	11.7258	11.32	13.0334	15.0042	11.4679	11.9836	10.8271	11.813	NM_025463	.	protein_coding	ENSMUSG00000071653
1810009J06Rik	.	.	.	.	.	.	0	0	0	0	0	0	0	0	NM_023707	.	protein_coding	ENSMUSG00000094808
1810010H24Rik	.	.	.	.	.	.	2.60032	4.57194	2.31452	2.44465	2.70118	2.49947	4.4624	4.68149	NM_001163473	XM_006534097, XM_006534098, XM_006534099, XM_011249222	protein_coding	ENSMUSG00000078607
1810011H11Rik	.	.	.	.	.	.	0.0350156	0.0585403	0.118801	0.0820747	0	0.0700312	0	0.117081	NM_001163616	.	protein_coding	ENSMUSG00000041707
1810011O10Rik	.	.	◎	◎	.	◎	3.09043	2.25189	14.3171	7.59595	2.58841	3.59246	1.09176	3.41203	NM_026931	.	protein_coding	ENSMUSG00000056313
1810013L24Rik	.	.	.	.	.	.	8.18439	6.21102	4.50723	5.99572	7.59637	8.77242	6.22417	6.19787	NM_001081400	.	protein_coding	ENSMUSG00000022507
1810022K09Rik	.	.	.	.	.	.	61.0354	59.3088	64.283	63.1685	52.2341	69.8367	67.7846	50.8329	NM_001099674	XM_006530087	protein_coding	ENSMUSG00000078784
1810024B03Rik	.	.	.	.	.	.	0	0	0	0	0	0	0	0	NM_198630	XM_006499777, XM_006499778	protein_coding	ENSMUSG00000044145
1810026J23Rik	.	.	.	.	.	.	8.44574	8.74449	7.87546	7.52107	9.37583	7.51565	8.11087	9.37812	NM_178619	.	protein_coding	ENSMUSG00000048429
1810030O07Rik	.	.	.	.	.	.	1.50353	1.60104	1.74542	1.66605	1.43516	1.57189	1.37122	1.83087	NM_175141	XM_006527698	protein_coding	ENSMUSG00000044148
1810032O08Rik	.	.	.	.	.	.	0.291836	0.274919	0.292106	0.477092	0.247424	0.336248	0.264028	0.28581	.	.	protein_coding	ENSMUSG00000020812
1810037I17Rik	.	.	.	.	.	.	17.764	15.591	18.6262	18.569	19.7752	15.7529	16.5755	14.6065	NM_024461	.	protein_coding	ENSMUSG00000054091
1810041L15Rik	.	.	.	.	.	.	0.00684367	0.0329623	0	0.0115621	0.0136873	0	0.0659247	0	NM_001163145	XM_006521440, XM_006521441, XM_006521442, XM_006521443, XM_006521444, XM_006521445	protein_coding	ENSMUSG00000062760
1810043G02Rik	.	.	.	.	.	.	3.44986	4.5627	4.1231	3.24331	4.09354	2.80618	5.91858	3.20682	NM_026431	XM_006514008	protein_coding	ENSMUSG00000020284
1810043H04Rik	.	.	.	.	.	.	43.7553	36.1014	42.3151	36.8396	42.7085	44.8022	42.6668	29.536	NM_001110242	.	protein_coding	ENSMUSG00000078572
1810046K07Rik	.	.	.	.	.	.	2.20105	4.62489	3.27137	3.27867	1.44629	2.9558	4.12843	5.12135	NM_027217	XM_006510587, XM_006510588, XM_006510589	protein_coding	ENSMUSG00000036027
1810049J17Rik	.	.	.	.	.	.	0.43105	0	0.172583	0.158339	0	0.862101	0	0	.	.	protein_coding	ENSMUSG00000097221
1810055G02Rik	.	.	◎	◎	.	◎	7.81715	11.1379	30.0508	25.5833	5.97577	9.65853	9.42819	12.8476	NM_028077	XM_006531840, XM_006531841	protein_coding	ENSMUSG00000035372
1810062G17Rik	.	.	.	.	.	.	0.301001	0.35948	0.271846	0.11839	0.469239	0.132764	0.497565	0.221394	NM_028183	.	protein_coding	ENSMUSG00000027713
1810065E05Rik	.	.	.	.	.	.	0	0	0	0.053628	0	0	0	0	NM_027239	.	protein_coding	ENSMUSG00000013653
2010003K11Rik	.	.	◎	◎	.	◎	8.34151	12.8037	40.4285	33.5265	10.9831	5.69997	15.8858	9.72158	NM_027237	.	protein_coding	ENSMUSG00000042041
2010005H15Rik	◎	◎	.	.	.	◎	0	2.27538	0	1.08011	0	0	2.87698	1.67378	NM_029733	XM_006522699	protein_coding	ENSMUSG00000095620
2010106E10Rik	.	.	.	.	.	.	0	0	0	0.0451611	0	0	0	0	NM_001168590, NM_001168590, NM_026333	.	protein_coding	ENSMUSG00000025528
2010107E04Rik	.	.	.	.	.	.	634.855	535.113	531.158	562.67	565.515	704.196	597.773	472.454	NM_027360	XM_006516214	protein_coding	ENSMUSG00000021290
2010107G23Rik	.	.	◎	.	.	◎	0.457746	0.547764	2.09286	1.37774	0.477939	0.437553	0.844234	0.251294	NM_027251	XM_006514063, XM_006514064	protein_coding	ENSMUSG00000020083
2010109A12Rik	.	.	.	.	.	.	0	0.103478	0.21027	0.212475	0	0	0	0.206956	NM_029363	.	protein_coding	ENSMUSG00000029384
2010109I03Rik	.	.	.	.	.	.	0	0	0	0	0	0	0	0	NM_025929	.	protein_coding	ENSMUSG00000063522
2010111I01Rik	.	.	.	.	.	.	1.87005	1.4832	2.15196	1.83383	2.10233	1.63776	1.06874	1.89766	NM_001289924, NM_001289924, NM_001289926	.	protein_coding	ENSMUSG00000021458
2010300C02Rik	.	.	.	.	.	.	0.0146967	0	0.0265249	0	0.0293935	0	0	0	NM_028096	XM_006496291, XM_006496292, XM_006496295, XM_006496296, XM_006496297	protein_coding	ENSMUSG00000026090
2010315B03Rik	.	.	.	.	.	.	3.48986	5.24747	4.03386	5.84799	3.23988	3.73985	5.07823	5.41671	NM_001243117, NM_001243117, NM_001243118, NM_001243117, NM_001243118, NM_001243119	.	protein_coding	ENSMUSG00000074829
2200002D01Rik	.	.	.	.	.	.	15.6627	13.9349	8.8117	13.0565	16.9164	14.409	17.4675	10.4023	NM_028179	.	protein_coding	ENSMUSG00000030587
2200002J24Rik	.	.	.	.	.	.	0	0	0	0.25667	0	0	0	0	NM_026961	.	protein_coding	ENSMUSG00000013083
2210010C04Rik	.	.	.	.	.	.	0	0	0	0.0254895	0	0	0	0	NM_023333	.	protein_coding	ENSMUSG00000029882
2210011C24Rik	.	.	.	.	.	.	0.143284	0.0754848	0.126517	0.118676	0.0894584	0.19711	0	0.15097	NM_001291292	.	protein_coding	ENSMUSG00000074217
2210013O21Rik	.	.	.	.	.	.	1.38195	0.913844	2.66098	1.42263	1.47457	1.28933	0.880815	0.946873	NM_027327	.	protein_coding	ENSMUSG00000086316
2210016F16Rik	.	.	.	.	.	.	14.7891	15.2216	14.0745	14.8914	14.5704	15.0079	15.2598	15.1834	NM_027335	.	protein_coding	ENSMUSG00000021550
2210016L21Rik	.	.	.	.	.	.	3.4754	3.6301	3.30515	4.08102	3.5175	3.4333	3.68953	3.57066	NM_028211	XM_006530466	protein_coding	ENSMUSG00000029559
2210017I01Rik	.	.	.	.	.	.	0	0	0	0	0	0	0	0	.	.	protein_coding	ENSMUSG00000103523
2210407C18Rik	.	.	.	.	.	.	0.0625857	0	0	0	0.125171	0	0	0	NM_144544	.	protein_coding	ENSMUSG00000037145
2210408I21Rik	.	.	.	.	.	.	0.288863	0.212279	0.264048	0.162324	0.336249	0.241477	0.212169	0.21239	NM_001145676	XM_006517397, XM_011244562, XM_011244563	protein_coding	ENSMUSG00000071252
2210418O10Rik	.	.	.	.	.	.	0.0950109	0.185074	0.0621693	0.0165308	0.0666184	0.123404	0.261704	0.108444	NM_001305133, NM_001305133, NM_001305136, NM_001305133, NM_001305136, NM_001305137	.	protein_coding	ENSMUSG00000078894
2300002M23Rik	.	.	.	.	.	.	0	0	0	0	0	0	0	0	NM_175148	.	protein_coding	ENSMUSG00000039269
2300003K06Rik	.	.	.	.	.	.	0	0	0	0	0	0	0	0	NM_001195383	.	protein_coding	ENSMUSG00000078257
2300009A05Rik	.	.	.	.	.	.	27.9303	24.0518	30.2027	22.3236	23.8156	32.0449	24.0881	24.0154	NM_027090	.	protein_coding	ENSMUSG00000032403
2310002L09Rik	.	.	.	.	.	.	0	0	0	0	0	0	0	0	NM_027104, NM_027104, NM_027981	.	protein_coding	ENSMUSG00000028396
2310003L06Rik	.	.	.	.	.	.	0	0	0	0	0	0	0	0	.	.	protein_coding	ENSMUSG00000007457
2310007B03Rik	.	.	.	.	.	.	0	0	0	0	0	0	0	0	NM_001159940, NM_001159940, NM_172411	XM_006529877, XM_006529878	protein_coding	ENSMUSG00000034159
2310009B15Rik	.	.	.	.	.	.	14.3225	13.8603	13.1358	13.7819	11.6943	16.9508	15.0569	12.6637	NM_001081226	.	protein_coding	ENSMUSG00000079283
2310011J03Rik	.	.	.	.	.	.	9.14705	9.55825	10.9192	9.45864	9.94992	8.34417	9.13731	9.97919	NM_025521	.	protein_coding	ENSMUSG00000020133
2310022A10Rik	.	.	.	.	.	.	1.17006	1.31072	1.63724	1.5697	1.09722	1.2429	0.845151	1.77628	NM_001122767, NM_001122767, NM_175107	XM_006540290	protein_coding	ENSMUSG00000049643
2310022B05Rik	.	.	.	.	.	.	4.5053	4.83715	4.03502	4.65525	4.19605	4.81456	4.65759	5.01671	NM_175149	.	protein_coding	ENSMUSG00000031983
2310030G06Rik	.	.	.	.	.	.	12.6817	15.7443	12.8056	12.6346	15.6626	9.7009	18.2257	13.2628	NM_025865	.	protein_coding	ENSMUSG00000032062
2310033P09Rik	.	.	.	.	.	.	3.11958	3.64379	3.76799	2.73855	3.41133	2.82783	3.38111	3.90646	NM_024210	.	protein_coding	ENSMUSG00000020441
2310034C09Rik	.	.	.	.	.	.	0	0	0	0	0	0	0	0	NM_054100	.	protein_coding	ENSMUSG00000068078
2310035C23Rik	.	.	.	.	.	.	0.999564	0.984969	1.08512	1.17281	0.986515	1.01261	0.987493	0.982446	NM_029349, NM_029349, NM_173187	XM_006529501, XM_006529502, XM_006529503, XM_006529504, XM_006529505, XM_006529506, XM_006529507	protein_coding	ENSMUSG00000026319
2310036O22Rik	.	.	.	.	.	.	58.4514	52.1162	50.5071	54.1169	53.7257	63.1771	55.3659	48.8666	NM_026760	.	protein_coding	ENSMUSG00000041203
2310039H08Rik	.	.	.	.	.	.	103.434	116.066	107.137	110.56	104.13	102.739	129.415	102.717	NM_025966	.	protein_coding	ENSMUSG00000062619
2310046K23Rik	.	.	.	.	.	.	0	0	0	0	0	0	0	0	.	.	protein_coding	ENSMUSG00000102308
2310050C09Rik	.	.	.	.	.	.	0	0	0	0	0	0	0	0	NM_025621	.	protein_coding	ENSMUSG00000090314
2310057J18Rik	.	.	.	.	.	.	0	0.230374	0	0.035573	0	0	0.356093	0.104656	NM_026336	.	protein_coding	ENSMUSG00000015519
2310057M21Rik	.	.	.	.	.	.	0.258604	0.142909	0.332281	0.257297	0.336396	0.180811	0.123081	0.162737	NM_026655	XM_011241888	protein_coding	ENSMUSG00000040177
2310057N15Rik	.	.	.	.	.	.	0	0	0	0	0	0	0	0	NM_027170	.	protein_coding	ENSMUSG00000048830
2310061I04Rik	.	.	.	.	.	.	26.9571	25.1567	29.9286	29.7117	22.5673	31.3468	24.8813	25.4322	NM_001033630	XM_006524875, XM_006524876, XM_006524877	protein_coding	ENSMUSG00000050705
2310061N02Rik	.	.	.	.	.	.	0	0	0	0	0	0	0	0	NM_027155	.	protein_coding	ENSMUSG00000050704
2310079G19Rik	.	.	.	.	.	.	0	0	0	0	0	0	0	0	NM_027173	.	protein_coding	ENSMUSG00000045331
2410002F23Rik	.	.	.	.	.	.	2.20783	1.15616	1.52216	1.21719	2.96318	1.45247	1.10578	1.20654	NM_025880	XM_006541080, XM_006541084, XM_006541090, XM_006541091, XM_006541093, XM_006541094, XM_006541095, XM_006541097, XM_011250891, XM_011250892, XM_011250893, XM_011250894	protein_coding	ENSMUSG00000045411
2410004B18Rik	.	.	.	.	.	.	2.68769	1.75295	3.4001	2.78534	1.90042	3.47496	1.60293	1.90297	NM_025555	XM_006501885	protein_coding	ENSMUSG00000036873
2410004P03Rik	.	.	.	.	.	.	0	0	0	0.137368	0	0	0	0	NM_001201332, NM_001201332, NM_001201333	XM_006515231	protein_coding	ENSMUSG00000071398
2410015M20Rik	.	.	.	.	.	.	154.49	136.356	113.363	124.659	144.296	164.683	133.142	139.569	NM_153152	.	protein_coding	ENSMUSG00000049760
2410016O06Rik	.	.	.	.	.	.	1.46503	1.38614	2.67183	1.58759	1.40112	1.52895	1.34951	1.42277	NM_023633	.	protein_coding	ENSMUSG00000046791
2410089E03Rik	.	.	.	.	.	.	0.202558	0.195442	0.173258	0.364242	0.184421	0.220694	0.168395	0.22249	NM_001162906	XM_006519997, XM_006519998, XM_006519999, XM_006520000, XM_006520001, XM_011245335	protein_coding	ENSMUSG00000039801
2410131K14Rik	.	.	.	.	.	.	1.04552	1.19238	1.04853	1.27184	1.24357	0.84747	1.17323	1.21153	NM_001081236	.	protein_coding	ENSMUSG00000032840
2410137M14Rik	.	.	.	.	.	.	0	0	0	0	0	0	0	0	NM_029747	.	protein_coding	ENSMUSG00000064308
2410141K09Rik	.	.	.	.	.	.	0	0	0	0	0	0	0	0	NM_183119	.	protein_coding	ENSMUSG00000074832
2510002D24Rik	.	.	.	.	.	.	9.33845	10.4359	8.60313	10.7729	10.5334	8.14352	9.58857	11.2832	NM_001033164	.	protein_coding	ENSMUSG00000071632
2510009E07Rik	.	.	.	.	.	.	0.804302	0.684341	1.02409	0.816248	0.650892	0.957713	0.687497	0.681185	NM_001001881	.	protein_coding	ENSMUSG00000043391
2510039O18Rik	.	.	.	.	.	.	9.07361	9.06494	8.40526	7.31226	9.78848	8.35873	9.07479	9.0551	NM_029841	.	protein_coding	ENSMUSG00000044496
2610001J05Rik	.	.	.	.	.	.	14.1502	15.6237	16.5779	18.7575	16.5955	11.705	16.276	14.9714	.	.	protein_coding	ENSMUSG00000052419
2610002M06Rik	.	.	.	.	.	.	2.89736	2.67673	2.46565	2.67117	2.64619	3.14853	2.58099	2.77247	NM_025921	.	protein_coding	ENSMUSG00000031242
2610008E11Rik	.	.	.	.	.	.	0.569661	0.635099	0.458389	0.549368	0.60008	0.539242	0.47889	0.791308	NM_001004362	XM_011243581	protein_coding	ENSMUSG00000060301
2610020H08Rik	.	.	.	.	.	.	0.223293	0.44679	0.840895	0.454317	0.235064	0.211522	0.473134	0.420445	NM_001004187, NM_001004187, NM_028129	XM_006507990, XM_006507991, XM_006507992, XM_006507994, XM_006507995, XM_006507998, XM_006507999, XM_006508000, XM_011241844, XM_011241845, XM_011241846, XM_011241847, XM_011241848, XM_011241849, XM_011241850, XM_011241852	protein_coding	ENSMUSG00000030924
2610021A01Rik	.	.	.	.	.	.	0.588426	0.927335	0.764931	0.759809	0.593808	0.583045	0.858093	0.996578	.	.	protein_coding	ENSMUSG00000091474
2610028H24Rik	.	.	.	.	.	.	0	0	0	0	0	0	0	0	NM_029816	XM_006514295, XM_006514297	protein_coding	ENSMUSG00000009114
2610042L04Rik	.	.	.	.	.	.	0	0	0	0	0	0	0	0	NM_001309398	.	protein_coding	ENSMUSG00000079388
2610044O15Rik8	.	.	.	.	.	.	1.4022	1.30708	1.11898	1.59781	1.5649	1.23949	0.604748	2.00941	NM_153780	.	protein_coding	ENSMUSG00000071302
2610301B20Rik	.	.	.	.	.	.	1.43173	1.93707	1.6463	2.33856	1.47451	1.38895	1.90447	1.96967	NM_026005	.	protein_coding	ENSMUSG00000059482
2610318N02Rik	.	.	.	.	.	.	0	0	0	0	0	0	0	0	NM_183287	XM_006522537, XM_006522538, XM_006522539, XM_006522540	protein_coding	ENSMUSG00000049916
2610507B11Rik	.	.	.	.	.	.	9.04283	9.55026	11.4465	9.76565	9.28818	8.79749	8.99817	10.1023	NM_001002004	XM_006534312	protein_coding	ENSMUSG00000010277
2610524H06Rik	.	.	.	.	.	.	0.180903	0.0640248	0.116148	0.251346	0.361806	0	0.12805	0	NM_181075	.	protein_coding	ENSMUSG00000092486
2610528A11Rik	.	.	.	.	.	.	0	0.0797242	0.208501	0	0	0	0.159448	0	NM_001206684	.	protein_coding	ENSMUSG00000096001
2610528J11Rik	.	.	.	.	.	.	11.5786	11.7012	16.2463	17.931	10.5882	12.5691	11.562	11.8405	NM_025572	XM_006503272	protein_coding	ENSMUSG00000028536
2700049A03Rik	.	.	.	.	.	.	0.426852	0.20937	0.295133	0.557581	0.533614	0.320091	0.21314	0.2056	NM_001163378, NM_001163378, NM_029818	XM_006516364, XM_006516365, XM_011244208	protein_coding	ENSMUSG00000034601
2700060E02Rik	.	.	.	.	.	.	62.8441	59.2205	52.7627	57.1354	64.0157	61.6724	59.2237	59.2174	NM_026528	.	protein_coding	ENSMUSG00000021807
2700062C07Rik	.	.	.	.	.	.	6.59152	7.59793	8.89298	9.09083	7.08435	6.09869	8.38043	6.81543	NM_026529	.	protein_coding	ENSMUSG00000024273
2700081O15Rik	.	.	.	.	.	.	0.154309	0.0713491	0.140337	0.121451	0.178155	0.130462	0.107617	0.0350808	NM_175381	XM_011247115	protein_coding	ENSMUSG00000053080
2700094K13Rik	.	.	.	.	.	.	10.8911	10.4834	15.293	10.7679	11.8668	9.9153	8.64257	12.3242	NM_001033166, NM_001033166, NM_001037279	.	protein_coding	ENSMUSG00000076437
2700097O09Rik	.	.	.	.	.	.	1.43972	1.18604	1.81867	1.87266	1.54633	1.33311	1.22372	1.14836	NM_028314	.	protein_coding	ENSMUSG00000062198
2810004N23Rik	.	.	.	.	.	.	7.41269	8.11364	7.23559	6.95038	6.66132	8.16407	8.0707	8.15659	NM_025615	.	protein_coding	ENSMUSG00000031984
2810006K23Rik	.	.	.	.	.	.	3.39804	3.97784	4.89401	4.82607	3.07157	3.72451	4.52045	3.43523	NM_001134717, NM_001134717, NM_028310	.	protein_coding	ENSMUSG00000047635
2810021J22Rik	.	.	.	.	.	.	0.0313605	0.0819179	0.175809	0.281784	0.0396816	0.0230393	0.144209	0.0196266	NM_172403	.	protein_coding	ENSMUSG00000020491
2810403A07Rik	.	.	.	◎	.	◎	2.88413	2.21813	2.71235	4.61058	2.15154	3.61672	1.72743	2.70884	NM_028814	.	protein_coding	ENSMUSG00000028060
2810408A11Rik	.	.	.	.	.	.	0	0.222189	0.0260655	0.0968125	0	0	0.39227	0.0521077	NM_001316696, NM_001316696, NM_001316697, NM_001316696, NM_001316697, NM_027419	XM_006534171, XM_006534172, XM_006534173, XM_006534174, XM_006534175, XM_006537208, XM_011249246	protein_coding	ENSMUSG00000018570
2810417H13Rik	.	.	.	.	.	.	0.0224984	0.0947494	0.0710362	0.116621	0.0449967	0	0	0.189499	NM_026515	.	protein_coding	ENSMUSG00000040204
2810428I15Rik	.	.	.	.	.	.	86.8531	76.4284	112.623	100.607	86.6648	87.0415	89.0148	63.842	NM_025577	.	protein_coding	ENSMUSG00000058833
2810459M11Rik	.	.	.	.	.	.	21.6471	18.3206	14.9511	14.9136	24.8709	18.4232	16.9129	19.7282	NM_001144992, NM_001144992, NM_001144993	.	protein_coding	ENSMUSG00000026227
2810474O19Rik	.	.	.	.	.	.	1.24594	1.43428	0.803984	1.17758	1.36815	1.12374	1.64665	1.22191	NM_001289661, NM_001289661, NM_001289662, NM_001289661, NM_001289662, NM_026054	XM_006507081, XM_006507083, XM_006507084, XM_006507086, XM_006536097, XM_006536099, XM_006536100, XM_006536102, XM_011241622, XM_011245846	protein_coding	ENSMUSG00000032712
2900011O08Rik	.	.	.	.	.	.	0	0	0.0503487	0.0961074	0	0	0	0	NM_144518	.	protein_coding	ENSMUSG00000044117
2900026A02Rik	.	.	.	.	.	.	11.8162	13.7458	10.5661	10.1608	11.0418	12.5906	14.0435	13.4481	NM_172884	XM_006534936, XM_006534937, XM_006534938	protein_coding	ENSMUSG00000051339
2900055J20Rik	.	.	.	.	.	.	0	0	0	0	0	0	0	0	.	.	protein_coding	ENSMUSG00000071860
2900092C05Rik	.	.	.	.	.	.	0	0	0	0	0	0	0	0	NM_028434	.	protein_coding	ENSMUSG00000030385
3010026O09Rik	.	.	.	.	.	.	6.38522	6.24078	3.40172	3.24142	6.5279	6.24253	6.57331	5.90825	NM_026543	.	protein_coding	ENSMUSG00000020381
3100002H09Rik	.	.	.	.	.	.	0	0	0	0	0	0	0	0	.	.	protein_coding	ENSMUSG00000051219
3110001I22Rik	.	.	.	.	.	.	0.64388	0.469482	0.900931	0.964568	0.570146	0.717613	0.214428	0.724535	NM_025653	.	protein_coding	ENSMUSG00000079737
3110002H16Rik	.	.	.	.	.	.	5.79343	3.8766	4.55693	4.33024	5.77856	5.8083	3.19847	4.55473	NM_029623	XM_006526341, XM_006526342	protein_coding	ENSMUSG00000024410
3110009E18Rik	.	.	.	.	.	.	2.33687	1.40502	1.2037	1.76332	0.974852	3.69888	1.15824	1.65181	NM_001172074, NM_001172074, NM_028439	XM_006529894	protein_coding	ENSMUSG00000026388
3110018I06Rik	.	.	.	.	.	.	0	0	0	0	0	0	0	0	.	.	protein_coding	ENSMUSG00000060375
3110021N24Rik	.	.	.	.	.	.	0.0897727	0	0.0274452	0.0295863	0.114167	0.0653782	0	0	NM_001254730	.	protein_coding	ENSMUSG00000094958
3110035E14Rik	.	.	.	.	.	.	0	0	0	0	0	0	0	0	NM_178399	.	protein_coding	ENSMUSG00000067879
3110040N11Rik	.	.	.	.	.	.	9.8134	8.86581	8.29457	10.241	9.90137	9.72543	8.45537	9.27624	NM_026077	XM_006541114, XM_011250897	protein_coding	ENSMUSG00000025102
3110043O21Rik	.	.	.	.	.	.	2.04434	1.45385	2.22075	2.43771	1.96172	2.12697	1.75621	1.15149	NM_001081343	XM_006538292, XM_006538293	protein_coding	ENSMUSG00000028300
3110062M04Rik	.	.	.	.	.	.	0.687863	0.633534	0.962405	0.953432	0.834783	0.540944	0.681154	0.585914	NM_001135611, NM_001135611, NM_199145	XM_006506770, XM_006506771	protein_coding	ENSMUSG00000046806
3110070M22Rik	.	.	.	.	.	.	0.362029	0.272572	0.734234	1.02594	0.6263	0.0977582	0.383867	0.161278	.	.	protein_coding	ENSMUSG00000074635
3110079O15Rik	.	.	.	.	.	.	0	0	0	0	0	0	0	0	NM_028473	XM_006529895	protein_coding	ENSMUSG00000026258
3110082I17Rik	.	.	.	.	.	.	2.29258	4.91177	1.30108	1.46752	2.02656	2.5586	4.36281	5.46073	NM_028469	.	protein_coding	ENSMUSG00000053553
3110082J24Rik	.	.	.	.	.	.	0	0	0	0	0	0	0	0	NM_001256263	.	protein_coding	ENSMUSG00000086815
3300002I08Rik	.	.	.	.	.	.	0.202417	0	0.178672	0	0.188028	0.216807	0	0	NM_027017	XM_006500134, XM_011239760, XM_011239761, XM_011239762	protein_coding	ENSMUSG00000063364
3425401B19Rik	.	.	.	.	.	.	0	0	0	0	0	0	0	0	NM_001195097	XM_006518314, XM_006518315, XM_006518316, XM_006518317, XM_006518318, XM_006518319	protein_coding	ENSMUSG00000071540
3632451O06Rik	.	.	.	.	.	.	0	0.013439	0	0	0	0	0.0268781	0	NM_026142	XM_006519450	protein_coding	ENSMUSG00000036242
3830403N18Rik	.	.	.	.	.	.	0.104858	0.0453658	0	0.0436191	0	0.209716	0	0.0907316	NM_027510	.	protein_coding	ENSMUSG00000031125
3830406C13Rik	.	.	.	.	.	.	4.0954	4.09483	5.58502	4.82063	3.47779	4.71301	4.41259	3.77707	NM_001284383, NM_001284383, NM_001284384, NM_001284383, NM_001284384, NM_001284385, NM_001284383, NM_001284384, NM_001284385, NM_001284386, NM_001284383, NM_001284384, NM_001284385, NM_001284386, NM_146051, NM_001284383, NM_001284384, NM_001284385, NM_001284386, NM_146051, NM_178141	XM_006517993, XM_006517994	protein_coding	ENSMUSG00000033111
3830408C21Rik	.	.	.	.	.	.	0	0	0	0.0237482	0	0	0	0	.	.	protein_coding	ENSMUSG00000071181
3830417A13Rik	.	.	.	.	.	.	0	0	0	0	0	0	0	0	NM_027512	XM_011247678, XM_011247679	protein_coding	ENSMUSG00000031179
4430402I18Rik	.	.	.	.	.	.	0	0	0	0	0	0	0	0	NM_198651	XM_006527158, XM_006527160, XM_006527162, XM_011247272, XM_011247273, XM_011247274, XM_011247275, XM_011247276	protein_coding	ENSMUSG00000064202
4833420G17Rik	.	.	.	.	.	.	3.98358	3.5129	3.66469	4.00703	2.956	5.01115	3.05253	3.97328	NM_001113550, NM_001113550, NM_026127	XM_006517743, XM_006517744, XM_006517745, XM_006517746, XM_006517747, XM_006517748, XM_006517749, XM_006517750, XM_011244693	protein_coding	ENSMUSG00000062822
4833423E24Rik	.	.	.	.	.	.	0	0	0	0	0	0	0	0	NM_001081664	.	protein_coding	ENSMUSG00000075217
4833427G06Rik	.	.	.	.	.	.	0	0	0	0	0	0	0	0	NM_177702	.	protein_coding	ENSMUSG00000032057
4833439L19Rik	.	.	.	.	.	.	16.397	16.5822	21.6198	20.6134	15.1944	17.5997	16.7235	16.4408	NM_001252645, NM_001252645, NM_001252646, NM_001252645, NM_001252646, NM_133797	XM_006517478	protein_coding	ENSMUSG00000025871
4921501E09Rik	.	.	.	.	.	.	0	0	0	0	0	0	0	0	NM_001009544	.	protein_coding	ENSMUSG00000023350
4921504E06Rik	.	.	.	.	.	.	0	0	0	0	0	0	0	0	NM_027600	.	protein_coding	ENSMUSG00000026734
4921507P07Rik	.	.	.	.	.	.	0.092782	0.0926841	0.0684502	0.0160715	0.105595	0.0799694	0.185368	0	NM_027564	XM_006506605	protein_coding	ENSMUSG00000029828
4921508M14Rik	.	.	.	.	.	.	0	0	0	0	0	0	0	0	.	.	protein_coding	ENSMUSG00000052376
4921509C19Rik	.	.	.	.	.	.	0	0	0	0	0	0	0	0	NM_198655	XM_006499818, XM_006499819, XM_006499820, XM_006499821	protein_coding	ENSMUSG00000061525
4921511C20Rik	.	.	.	.	.	.	0	0	0	0	0	0	0	0	.	.	protein_coding	ENSMUSG00000049815
4921511H03Rik	.	.	.	.	.	.	0	0	0	0	0	0	0	0	NM_027603	XM_006503604	protein_coding	ENSMUSG00000040514
4921511M17Rik	.	.	.	.	.	.	0	0	0	0	0	0	0	0	NM_001201358, NM_001201358, NM_001243032	XM_003688980, XM_003688981, XM_003688982, XM_006528968, XM_006544630, XM_006544631, XM_006544632, XM_006544633, XM_006544634, XM_011238226, XM_011247884, XM_011247885	protein_coding	ENSMUSG00000094577
4921513D11Rik	.	.	.	.	.	.	0.318023	0.198729	0.0787603	0.0361645	0.459074	0.176972	0.161146	0.236311	.	.	protein_coding	ENSMUSG00000066944
4921513I03Rik	.	.	.	.	.	.	0	0	0	0	0	0	0	0	.	.	protein_coding	ENSMUSG00000044544
4921517D22Rik	.	.	.	.	.	.	0	0	0	0	0	0	0	0	NM_183290	XM_006517375	protein_coding	ENSMUSG00000049902
4921524J17Rik	.	.	.	.	.	.	3.43911	2.50931	2.65632	2.80187	3.71805	3.16016	2.60155	2.41707	NM_025722	.	protein_coding	ENSMUSG00000036934
4921524L21Rik	.	.	.	.	.	.	0	0	0	0	0	0	0	0	NM_027598	XM_006526244	protein_coding	ENSMUSG00000039540
4921528I07Rik	.	.	.	.	.	.	0	0	0	0	0	0	0	0	.	XM_006512412, XM_486266	protein_coding	ENSMUSG00000064299
4921530L21Rik	.	.	.	.	.	.	0	0	0	0	0	0	0	0	NM_025733	XM_006519396	protein_coding	ENSMUSG00000034689
4921536K21Rik	.	.	.	.	.	.	0	0	0	0	0	0	0	0	NM_026150	.	protein_coding	ENSMUSG00000020434
4921539E11Rik	.	.	.	.	.	.	0	0	0	0	0	0	0	0	NM_001163494, NM_001163494, NM_027612	XM_006503395	protein_coding	ENSMUSG00000028520
4922502D21Rik	.	.	.	.	.	.	0	0	0	0	0	0	0	0	NM_199034	XM_006506354, XM_006506355	protein_coding	ENSMUSG00000047720
4930402F06Rik	.	.	.	.	.	.	0	0	0	0	0	0	0	0	NM_001080709, NM_001080709, NM_001272040	.	protein_coding	ENSMUSG00000079421
4930402H24Rik	.	.	.	.	.	.	2.62778	2.92916	2.56849	3.05797	2.61334	2.64223	2.64301	3.21531	NM_001311147, NM_001311147, NM_029432	XM_006499286, XM_011239473, XM_011239474	protein_coding	ENSMUSG00000027309
4930402K13Rik	.	.	.	.	.	.	0	0	0	0	0	0	0	0	NM_001270700	.	protein_coding	ENSMUSG00000045797
4930404H24Rik	.	.	.	.	.	.	0	0	0	0	0	0	0	0	.	.	protein_coding	ENSMUSG00000079001
4930404N11Rik	.	.	.	.	.	.	0	0	0	0	0	0	0	0	NM_001014836	.	protein_coding	ENSMUSG00000020234
4930407I10Rik	.	.	.	.	.	.	0	0	0	0	0	0	0	0	NM_001166475	.	protein_coding	ENSMUSG00000075524
4930408O17Rik	.	.	.	.	.	.	0	0	0	0	0	0	0	0	.	.	protein_coding	ENSMUSG00000021101
4930412O13Rik	.	.	.	.	.	.	0	0	0	0	0	0	0	0	.	.	protein_coding	ENSMUSG00000025783
4930415F15Rik	.	.	.	.	.	.	0	0	0.0292983	0	0	0	0	0	NM_028669	XM_006514821, XM_006514822, XM_006514825, XM_006514826, XM_006514827	protein_coding	ENSMUSG00000020191
4930415L06Rik	.	.	.	.	.	.	0	0	0	0	0	0	0	0	NM_001033880	.	protein_coding	ENSMUSG00000035387
4930415O20Rik	.	.	.	.	.	.	0	0	0	0.0997293	0	0	0	0	NM_001201322	.	protein_coding	ENSMUSG00000022993
4930426L09Rik	.	.	.	.	.	.	0	0	0	0	0	0	0	0	.	.	protein_coding	ENSMUSG00000026736
4930427A07Rik	.	.	.	.	.	.	0	0.0214889	0.0517938	0	0	0	0.0429777	0	NM_134041	.	protein_coding	ENSMUSG00000037466
4930430A15Rik	.	.	.	.	.	.	0	0	0	0	0	0	0	0	NM_026248	XM_006500082	protein_coding	ENSMUSG00000027157
4930430F08Rik	.	.	.	.	.	.	1.1189	0.913584	1.2634	1.3733	0.969987	1.2678	0.793649	1.03352	NM_175128	.	protein_coding	ENSMUSG00000046567
4930432K21Rik	.	.	.	.	.	.	0.0181914	0	0.0169177	0.0616424	0.0363827	0	0	0	NM_001163752, NM_001163752, NM_029045	XM_006531445, XM_006531446	protein_coding	ENSMUSG00000008129
4930432M17Rik	.	.	.	.	.	.	0	0	0	0	0	0	0	0	NM_001033814	.	protein_coding	ENSMUSG00000074248
4930433I11Rik	.	.	.	.	.	.	0	0	0	0	0	0	0	0	NM_207248	.	protein_coding	ENSMUSG00000091692
4930435E12Rik	.	.	.	.	.	.	0	0	0	0	0	0	0	0	NM_029042	XM_006522675	protein_coding	ENSMUSG00000022798
4930438A08Rik	.	.	.	.	.	.	0	0	0	0	0	0	0	0	.	XM_001477470, XM_003689172, XM_006542954	protein_coding	ENSMUSG00000069873
4930442H23Rik	.	.	.	.	.	.	0	0	0	0	0	0	0	0	.	.	protein_coding	ENSMUSG00000053603
4930444G20Rik	.	.	.	.	.	.	0	0	0	0	0	0	0	0	NM_053264	.	protein_coding	ENSMUSG00000069712
4930444P10Rik	.	.	.	.	.	.	0	0	0	0	0	0	0	0	NM_001243238, NM_001243238, NM_001305227	XM_006495583	protein_coding	ENSMUSG00000067795
4930447A16Rik	.	.	.	.	.	.	0	0	0	0	0	0	0	0	NM_029113	.	protein_coding	ENSMUSG00000022288
4930447C04Rik	.	.	.	.	.	.	0	0	0	0	0	0	0	0	NM_029444	XM_011244199, XM_011244200, XM_011244201, XM_011244202, XM_011244203, XM_011244204, XM_011244205	protein_coding	ENSMUSG00000021098
4930447F04Rik	.	.	.	.	.	.	0	0	0	0	0	0	0	0	.	.	protein_coding	ENSMUSG00000031182
4930449I24Rik	.	.	.	.	.	.	0	0	0	0	0	0	0	0	NM_026136	XM_006504863	protein_coding	ENSMUSG00000079093
4930451G09Rik	.	.	.	.	.	.	0.0716919	0.14451	0.116292	0.0971179	0.143384	0	0.153574	0.135446	.	.	protein_coding	ENSMUSG00000022543
4930451I11Rik	.	.	.	.	.	.	0	0	0	0	0	0	0	0	NM_183131	XM_006508347	protein_coding	ENSMUSG00000045989
4930452B06Rik	.	.	.	.	.	.	0.301463	0.359734	0.0579265	0.175133	0.329619	0.273306	0.315729	0.40374	NM_028934	XM_006518106, XM_011244772	protein_coding	ENSMUSG00000021747
4930453N24Rik	.	.	.	.	.	.	5.40981	5.4274	4.87628	5.62561	5.86799	4.95163	5.50339	5.3514	NM_026273	XM_006522489	protein_coding	ENSMUSG00000059920
4930455H04Rik	.	.	.	.	.	.	0	0	0	0.0661575	0	0	0	0	.	.	protein_coding	ENSMUSG00000080907
4930467E23Rik	.	.	.	.	.	.	0	0	0	0	0	0	0	0	NM_001039553	.	protein_coding	ENSMUSG00000096265
4930470P17Rik	.	.	.	.	.	.	0	0	0	0	0	0	0	0	.	.	protein_coding	ENSMUSG00000043583
4930474N05Rik	.	.	.	.	.	.	0	0	0	0	0	0	0	0	NM_175008	.	protein_coding	ENSMUSG00000096405
4930480E11Rik	.	.	.	.	.	.	0	0	0	0	0	0	0	0	NM_001177966	.	protein_coding	ENSMUSG00000035651
4930486L24Rik	.	.	.	.	.	.	0.0765202	0	0.163224	0	0	0.15304	0	0	NM_178098	.	protein_coding	ENSMUSG00000050345
4930502E18Rik	.	.	.	.	.	.	0	0	0	0	0	0	0	0	NM_029142	.	protein_coding	ENSMUSG00000055555
4930503B20Rik	.	.	.	.	.	.	0	0	0	0	0	0	0	0	NM_029144	XM_006502225	protein_coding	ENSMUSG00000090202
4930503E14Rik	.	.	.	.	.	.	0	0	0	0	0	0	0	0	NM_029131	.	protein_coding	ENSMUSG00000072595
4930503L19Rik	.	.	.	.	.	.	0.0397961	0.0204917	0.127147	0.243684	0	0.0795921	0	0.0409834	NM_172967	XM_006525964, XM_006525965, XM_011246936, XM_011246937	protein_coding	ENSMUSG00000044906
4930504O13Rik	.	.	.	.	.	.	0	0	0	0	0	0	0	0	NM_207527	.	protein_coding	ENSMUSG00000052642
4930505A04Rik	.	.	.	.	.	.	0	0	0	0	0	0	0	0	NM_001100394	.	protein_coding	ENSMUSG00000040919
4930507D05Rik	.	.	.	.	.	.	0	0	0	0.100097	0	0	0	0	.	.	protein_coding	ENSMUSG00000097129
4930512M02Rik	.	.	.	.	.	.	0	0	0	0	0	0	0	0	NM_001305143	XM_006514922	protein_coding	ENSMUSG00000062511
4930513O06Rik	.	.	.	.	.	.	0.067939	0.116626	0.525099	0.250271	0	0.135878	0.117632	0.115619	NM_029174	XM_006528617	protein_coding	ENSMUSG00000031270
4930518I15Rik	.	.	.	.	.	.	0	0.0342628	0.0345316	0.0365961	0	0	0	0.0685255	.	.	protein_coding	ENSMUSG00000074629
4930519G04Rik	.	.	.	.	.	.	0	0	0	0	0	0	0	0	NM_026263	XM_006530439, XM_006530440, XM_006530441, XM_006530442, XM_006530443, XM_006530444, XM_006530445	protein_coding	ENSMUSG00000029564
4930519P11Rik	.	.	.	.	.	.	0	0	0	0.129557	0	0	0	0	.	.	protein_coding	ENSMUSG00000097602
4930522H14Rik	.	.	.	.	.	.	0	0	0	0	0	0	0	0	NM_001199090, NM_001199090, NM_026291	XM_011240595, XM_011240596	protein_coding	ENSMUSG00000060491
4930522L14Rik	.	.	.	.	.	.	1.97604	2.0323	1.62257	1.79018	1.93371	2.01837	2.6438	1.42079	.	XM_011249622	protein_coding	ENSMUSG00000072762
4930523C07Rik	.	.	.	.	.	.	1.17384	1.14079	1.51369	1.06526	2.34767	0	0.846904	1.43467	NM_001162896	XM_006496968, XM_006496969, XM_011238858, XM_011238859	protein_coding	ENSMUSG00000090394
4930524B15Rik	.	.	.	.	.	.	0	0	0	0	0	0	0	0	NM_026262	XM_006514795	protein_coding	ENSMUSG00000020299
4930524J08Rik	.	.	.	.	.	.	0.275521	0.112804	0.114527	0.338327	0.263113	0.287929	0	0.225607	.	.	protein_coding	ENSMUSG00000035364
4930524N10Rik	.	.	.	.	.	.	0	0	0	0	0	0	0	0	NM_001256259	.	protein_coding	ENSMUSG00000059663
4930533K18Rik	.	.	.	.	.	.	0	0	0	0	0	0	0	0	.	.	protein_coding	ENSMUSG00000047692
4930535I16Rik	.	.	.	.	.	.	0	0	0	0	0	0	0	0	.	.	protein_coding	ENSMUSG00000096969
4930538K18Rik	.	.	.	.	.	.	0.107566	0.0680934	0.0331096	0	0.13765	0.0774821	0	0.136187	NM_029198	XM_006503455, XM_006503456, XM_011240628, XM_011240629	protein_coding	ENSMUSG00000028642
4930539E08Rik	.	.	.	.	.	.	0.00968057	0.0255294	0.00819661	0.00867286	0	0.0193611	0.0185926	0.0324662	NM_172450	XM_006523956	protein_coding	ENSMUSG00000048905
4930544D05Rik	.	.	.	.	.	.	0	0	0	0	0	0	0	0	NM_001145537	XM_006533966, XM_006537202	protein_coding	ENSMUSG00000087279
4930544G11Rik	.	.	.	.	.	.	0	0	0	0	0	0	0	0	NM_001161773	.	protein_coding	ENSMUSG00000036463
4930546C10Rik	.	.	.	.	.	.	0	0	0	0	0	0	0	0	.	.	protein_coding	ENSMUSG00000024546
4930548H24Rik	.	.	.	.	.	.	0	0	0	0	0	0	0	0	NM_026296	.	protein_coding	ENSMUSG00000029138
4930549C01Rik	.	.	.	.	.	.	0	0	0	0	0	0	0	0	NM_026300	.	protein_coding	ENSMUSG00000036921
4930550C14Rik	.	.	.	.	.	.	0.0325702	0	0	0	0.0651404	0	0	0	NM_029247	XM_006510652, XM_006510653, XM_006510654, XM_006510656	protein_coding	ENSMUSG00000005131
4930550L24Rik	.	.	.	.	.	.	0	0	0	0	0	0	0	0	NM_023774	.	protein_coding	ENSMUSG00000046180
4930553M12Rik	.	.	.	.	.	.	0	0	0	0	0	0	0	0	.	.	protein_coding	ENSMUSG00000054351
4930555G01Rik	.	.	.	.	.	.	0	0	0	0	0	0	0	0	NM_175393	.	protein_coding	ENSMUSG00000096197
4930556J24Rik	.	.	.	.	.	.	0	0	0	0	0	0	0	0	.	.	protein_coding	ENSMUSG00000034493
4930557A04Rik	.	.	.	.	.	.	0	0	0	0	0	0	0	0	NM_029229	.	protein_coding	ENSMUSG00000048994
4930558C23Rik	.	.	.	.	.	.	0	0	0	0	0	0	0	0	.	.	protein_coding	ENSMUSG00000105734
4930558K02Rik	.	.	.	.	.	.	0	0	0	0	0	0	0	0	NM_001204904	XM_006497015	protein_coding	ENSMUSG00000086277
4930562C15Rik	.	.	.	.	.	.	0	0	0	0	0	0	0	0	NM_030192	XM_011246045	protein_coding	ENSMUSG00000022518
4930563D23Rik	.	.	.	.	.	.	0	0	0	0	0	0	0	0	NM_029252	.	protein_coding	ENSMUSG00000051728
4930563I02Rik	.	.	.	.	.	.	0	0	0	0	0	0	0	0	.	.	protein_coding	ENSMUSG00000086112
4930563M21Rik	.	.	.	.	.	.	0	0	0	0	0	0	0	0	NM_183111	.	protein_coding	ENSMUSG00000050702
4930564D02Rik	.	.	.	.	.	.	0	0	0	0	0	0	0	0	NM_029228	.	protein_coding	ENSMUSG00000051788
4930567H17Rik	.	.	.	.	.	.	0	0	0	0	0	0	0	0	NM_001033807, NM_001033807, NM_001081476	.	protein_coding	ENSMUSG00000073141
4930568D16Rik	.	.	.	.	.	.	0	0	0	0	0	0	0	0	NM_029463	XM_006498396	protein_coding	ENSMUSG00000026882
4930572O03Rik	.	.	.	.	.	.	0	0	0	0	0	0	0	0	.	.	protein_coding	ENSMUSG00000069720
4930578C19Rik	.	.	.	.	.	.	0	0	0	0	0	0	0	0	NM_175228	.	protein_coding	ENSMUSG00000037358
4930578G10Rik	.	.	.	.	.	.	0	0	0	0	0	0	0	0	.	.	protein_coding	ENSMUSG00000054885
4930578I06Rik	.	.	.	.	.	.	0	0	0	0	0	0	0	0	NM_026359	.	protein_coding	ENSMUSG00000021961
4930579F01Rik	.	.	.	.	.	.	0	0	0.0498825	0.0745376	0	0	0	0	NM_001163385, NM_001163385, NM_001163386	XM_006501946	protein_coding	ENSMUSG00000012042
4930579G24Rik	.	.	.	.	.	.	0.254973	0.144443	0.385939	0.411549	0	0.509947	0.177041	0.111845	NM_029482	.	protein_coding	ENSMUSG00000027811
4930583I09Rik	.	.	.	.	.	.	0	0	0	0	0	0	0	0	.	XM_006543393, XM_128729	protein_coding	ENSMUSG00000024088
4930590J08Rik	.	.	.	.	.	.	0	0	0	0	0	0	0	0	NM_198668	XM_006506331, XM_006506332, XM_006506333, XM_011241399	protein_coding	ENSMUSG00000034063
4930595D18Rik	.	.	.	.	.	.	0	0	0	0	0	0	0	0	.	.	protein_coding	ENSMUSG00000083193
4930595M18Rik	.	.	.	.	.	.	0	0	0	0	0	0	0	0	NM_173435	XM_011247586	protein_coding	ENSMUSG00000060673
4930596D02Rik	.	.	.	.	.	.	0	0	0	0	0	0	0	0	NM_001033766	.	protein_coding	ENSMUSG00000041068
4931400O07Rik	.	.	.	.	.	.	0	0	0	0	0	0	0	0	.	.	protein_coding	ENSMUSG00000031194
4931406B18Rik	.	.	.	.	.	.	0	0	0	0	0	0	0	0	NM_028737	XM_006541226	protein_coding	ENSMUSG00000013353
4931406C07Rik	.	.	.	.	.	.	58.0632	53.1584	86.4537	78.8452	55.189	60.9373	55.679	50.6378	NM_001199484, NM_001199484, NM_001199485, NM_001199484, NM_001199485, NM_133732	XM_006510596, XM_006510597	protein_coding	ENSMUSG00000031938
4931406P16Rik	.	.	.	.	.	.	0.759045	0.636037	0.786521	0.51057	0.788864	0.729227	0.601519	0.670555	NM_172741	XM_006539893, XM_006539894, XM_006539895, XM_006539896, XM_006539897, XM_006539899	protein_coding	ENSMUSG00000066571
4931408C20Rik	.	.	.	.	.	.	0	0	0	0	0	0	0	0	NM_001033764	.	protein_coding	ENSMUSG00000073722
4931409K22Rik	.	.	.	.	.	.	0	0	0	0	0	0	0	0	NM_177676	.	protein_coding	ENSMUSG00000038199
4931414P19Rik	.	.	.	.	.	.	0.633097	0.521524	0.761063	0.938314	0.473222	0.792973	0.57488	0.468167	NM_028890	XM_006519618, XM_006519619, XM_006519620, XM_011245210, XM_011245211	protein_coding	ENSMUSG00000022179
4931417E11Rik	.	.	.	.	.	.	0	0	0	0	0	0	0	0	NM_025737	.	protein_coding	ENSMUSG00000056197
4931422A03Rik	.	.	.	.	.	.	0	0	0	0	0	0	0	0	.	.	protein_coding	ENSMUSG00000046085
4931423N10Rik	.	.	.	.	.	.	0	0	0	0	0	0	0	0	NM_027635	.	protein_coding	ENSMUSG00000026774
4931428F04Rik	.	.	.	.	.	.	0.216489	0.159925	0.217496	0.423558	0.289547	0.143431	0.186451	0.1334	NM_001166394, NM_001166394, NM_028888	XM_006531433	protein_coding	ENSMUSG00000014837
4931428L18Rik	.	.	.	.	.	.	0	0	0	0	0	0	0	0	.	.	protein_coding	ENSMUSG00000086727
4931429L15Rik	.	.	.	.	.	.	0	0	0	0	0	0	0	0	NM_183104	XM_011242616	protein_coding	ENSMUSG00000056617
4931431F19Rik	.	.	.	.	.	.	0	0	0	0	0	0	0	0	NM_027634	.	protein_coding	ENSMUSG00000055643
4931440F15Rik	.	.	.	.	.	.	0	0	0	0	0	0	0	0	NM_176829	.	protein_coding	ENSMUSG00000078157
4932411E22Rik	.	.	.	.	.	.	0	0	0	0	0	0	0	0	NM_001080933, NM_001080933, NM_172534	XM_006533652, XM_006536458	protein_coding	ENSMUSG00000047773
4932411N23Rik	.	.	.	.	.	.	0	0	0	0	0	0	0	0	NM_177705	.	protein_coding	ENSMUSG00000058670
4932414N04Rik	.	.	.	.	.	.	0	0	0	0	0	0	0	0	NM_183113	XM_006500335, XM_006500336	protein_coding	ENSMUSG00000079324
4932415D10Rik	.	.	.	.	.	.	0	0	0	0	0	0	0	0	.	.	protein_coding	ENSMUSG00000044581
4932429P05Rik	.	.	.	.	.	.	0	0	0	0	0	0	0	0	NM_001085511	.	protein_coding	ENSMUSG00000079513
4932438A13Rik	.	.	.	.	.	.	1.32193	0.557256	1.06046	0.953002	1.32235	1.32152	0.51056	0.603952	NM_172679	XM_006535446, XM_006535447, XM_006535448, XM_006535450, XM_006535451, XM_006535452, XM_006535453, XM_006535454, XM_006535455, XM_006535456	protein_coding	ENSMUSG00000037270
4932438H23Rik	.	.	.	.	.	.	0	0	0	0	0	0	0	0	NM_001163695, NM_001163695, NM_028905	XM_006523104, XM_006523105, XM_006523106, XM_011246155	protein_coding	ENSMUSG00000039851
4932443I19Rik	.	.	.	.	.	.	0	0	0	0	0	0	0	0	NM_001101519	.	protein_coding	ENSMUSG00000090336
4933400A11Rik	.	.	.	.	.	.	0	0	0	0	0	0	0	0	.	.	protein_coding	ENSMUSG00000055357
4933402D24Rik	.	.	.	.	.	.	0	0	0	0	0	0	0	0	NM_001256158	.	protein_coding	ENSMUSG00000025961
4933402E13Rik	.	.	.	.	.	.	0	0	0	0	0	0	0	0	NM_001199996, NM_001199996, NM_001199997	XM_006528321	protein_coding	ENSMUSG00000045330
4933402J07Rik	.	.	.	.	.	.	0	0	0	0	0	0	0	0	NM_177901	.	protein_coding	ENSMUSG00000069971
4933402N03Rik	.	.	.	.	.	.	0	0	0	0	0	0	0	0	NM_173409	.	protein_coding	ENSMUSG00000013668
4933402N22Rik	.	.	.	.	.	.	0	0	0	0	0	0	0	0	NM_001177510	.	protein_coding	ENSMUSG00000067848
4933402P03Rik	.	.	.	.	.	.	0	0	0	0	0	0	0	0	NM_175368	XM_006531970	protein_coding	ENSMUSG00000044084
4933403O08Rik	.	.	.	.	.	.	0	0	0	0	0	0	0	0	NM_001177389	.	protein_coding	ENSMUSG00000079460
4933405L10Rik	.	.	.	.	.	.	0	0	0	0.0318218	0	0	0	0	NM_027655	XM_006531369	protein_coding	ENSMUSG00000013158
4933405O20Rik	.	.	.	.	.	.	0	0	0	0	0	0	0	0	NM_172901	.	protein_coding	ENSMUSG00000084234
4933406M09Rik	.	.	.	.	.	.	0	0	0	0	0	0	0	0	NM_173771	XM_006529559	protein_coding	ENSMUSG00000050526
4933406P04Rik	.	.	.	.	.	.	0.0255703	0.055015	0	0.074482	0.0511406	0	0.11003	0	.	.	protein_coding	ENSMUSG00000069713
4933407L21Rik	.	.	.	.	.	.	0	0	0	0	0	0	0	0	.	.	protein_coding	ENSMUSG00000026224
4933408B17Rik	.	.	.	.	.	.	0.0167853	0	0	0.0573331	0.0335706	0	0	0	NM_177773	XM_011246938, XM_011246939	protein_coding	ENSMUSG00000049357
4933408J17Rik	.	.	.	.	.	.	0	0	0	0	0	0	0	0	.	.	protein_coding	ENSMUSG00000097407
4933409G03Rik	.	.	.	.	.	.	0	0	0	0	0	0	0	0	NM_177651	.	protein_coding	ENSMUSG00000053896
4933411G06Rik	.	.	.	.	.	.	0	0	0	0	0	0	0	0	.	.	protein_coding	ENSMUSG00000062224
4933411K16Rik	.	.	.	.	.	.	0.122029	0.347003	0.0823644	0.198024	0.178566	0.0654913	0.256423	0.437584	NM_025752	.	protein_coding	ENSMUSG00000090369
4933412E24Rik	.	.	.	.	.	.	0	0	0	0	0	0	0	0	NM_027668	.	protein_coding	ENSMUSG00000071749
4933413G19Rik	.	.	.	.	.	.	0	0	0	0	0	0	0	0	NM_027697	.	protein_coding	ENSMUSG00000079304
4933414I15Rik	.	.	.	.	.	.	0	0	0	0	0	0	0	0	.	.	protein_coding	ENSMUSG00000072983
4933415A04Rik	.	.	.	.	.	.	0	0	0	0.0211365	0	0	0	0	.	.	protein_coding	ENSMUSG00000045877
4933415F23Rik	.	.	.	.	.	.	0	0	0	0	0	0	0	0	NM_025746	.	protein_coding	ENSMUSG00000073730
4933416C03Rik	.	.	.	.	.	.	0	0	0	0	0	0	0	0	NM_001161855	.	protein_coding	ENSMUSG00000074734
4933417A18Rik	.	.	.	.	.	.	0	0	0	0	0	0	0	0	NM_025750	XM_011244329	protein_coding	ENSMUSG00000021415
4933421I07Rik	.	.	.	.	.	.	0	0	0	0	0	0	0	0	NM_027702	XM_006541198	protein_coding	ENSMUSG00000030463
4933424G06Rik	.	.	.	.	.	.	0	0.0413824	0	0	0	0	0	0.0827648	.	.	protein_coding	ENSMUSG00000102416
4933425L06Rik	.	.	.	.	.	.	0	0	0	0	0	0	0	0	NM_025751	.	protein_coding	ENSMUSG00000021718
4933427D14Rik	.	.	.	.	.	.	0.0972154	0.146507	0.178178	0.192917	0.0170774	0.177353	0.053149	0.239865	NM_028963	XM_006534367, XM_006534368, XM_006534369, XM_006534370, XM_006534372, XM_006534373, XM_006534374	protein_coding	ENSMUSG00000020807
4933427I04Rik	.	.	.	.	.	.	0	0	0	0	0	0	0	0	.	.	protein_coding	ENSMUSG00000073761
4933428G20Rik	.	.	.	.	.	.	0	0	0	0	0	0	0	0	NM_001289118	.	protein_coding	ENSMUSG00000047988
4933428M09Rik	.	.	.	.	.	.	0	0	0	0	0	0	0	0	.	.	protein_coding	ENSMUSG00000042525
4933430I17Rik	.	.	.	.	.	.	0	0	0.0218991	0	0	0	0	0	NM_177607	XM_006537736, XM_006537738, XM_006537739, XM_006537740, XM_011249971, XM_011249972, XM_011249973, XM_011249974	protein_coding	ENSMUSG00000058046
4933434E20Rik	.	.	.	.	.	.	18.3153	20.9589	18.4794	21.2162	18.512	18.1186	21.1354	20.7823	NM_001287087, NM_001287087, NM_025762, NM_001287087, NM_025762, NM_027500, NM_001287087, NM_025762, NM_027500, NM_028567	.	protein_coding	ENSMUSG00000027942
4933436I01Rik	.	.	.	.	.	.	0	0	0	0	0	0	0	0	NM_025763	.	protein_coding	ENSMUSG00000025288
5031410I06Rik	.	.	.	.	.	.	0	0	0	0	0	0	0	0	NM_207657	.	protein_coding	ENSMUSG00000051940
5031414D18Rik	.	.	.	.	.	.	0.0170036	0.016562	0.0333094	0.0333628	0.0340073	0	0	0.0331239	NM_198642	XM_006519070, XM_011245078	protein_coding	ENSMUSG00000034959
5031439G07Rik	.	.	.	.	.	.	3.65091	5.39946	5.94828	5.42223	3.8413	3.46051	5.06709	5.73183	NM_001033273	.	protein_coding	ENSMUSG00000036046
5330417C22Rik	.	.	.	.	.	.	0.0925611	0.248698	0.116712	0.197205	0.119913	0.0652095	0.27423	0.223166	NM_001033304	XM_006501411, XM_006501412, XM_006501413, XM_006501414, XM_006501415, XM_011240106	protein_coding	ENSMUSG00000040412
5330417H12Rik	.	.	.	.	.	.	0	0	0	0	0	0	0	0	.	.	protein_coding	ENSMUSG00000049740
5430401F13Rik	.	.	.	.	.	.	0	0	0	0	0	0	0	0	NM_001244628	.	protein_coding	ENSMUSG00000094113
5430402E10Rik	.	.	.	.	.	.	0	0	0	0	0	0	0	0	NM_027768	.	protein_coding	ENSMUSG00000044121
5430403G16Rik	.	.	.	.	.	.	0.203745	0.34522	0.277178	0.134037	0.197175	0.210315	0.399108	0.291332	.	.	protein_coding	ENSMUSG00000072763
5430416O09Rik	.	.	.	.	.	.	0.0101044	0.0105943	0.0288065	0	0.0202088	0	0.0211887	0	.	.	protein_coding	ENSMUSG00000028475
5430419D17Rik	.	.	.	.	.	.	0	0	0	0	0	0	0	0	NM_175166	.	protein_coding	ENSMUSG00000006204
5430427O19Rik	.	.	.	.	.	.	0.0294326	0.012996	0.0254872	0.0590905	0	0.0588651	0	0.025992	NM_001163539	XM_011247680, XM_011247681, XM_011247682	protein_coding	ENSMUSG00000025058
5530400C23Rik	.	.	.	.	.	.	0	0	0	0	0	0	0	0	NM_001185040, NM_001185040, NM_027784	.	protein_coding	ENSMUSG00000055594
5530401A14Rik	.	.	.	.	.	.	0	0	0	0	0	0	0	0	.	.	protein_coding	ENSMUSG00000020703
5730409E04Rik	.	.	.	.	.	.	0.98523	1.23929	1.48108	1.28165	1.23983	0.730629	1.164	1.31457	NM_001013755, NM_001013755, NM_001145950	.	protein_coding	ENSMUSG00000073755
5730455P16Rik	.	.	.	.	.	.	1.05565	1.43001	1.10049	1.39188	1.14407	0.967227	1.26613	1.5939	NM_027472	XM_006534198	protein_coding	ENSMUSG00000057181
5730480H06Rik	.	.	.	.	.	.	1.42686	1.13007	1.62331	1.04172	1.60034	1.25339	0.880064	1.38008	NM_025755	.	protein_coding	ENSMUSG00000029089
5730507C01Rik	.	.	.	.	.	.	0.0464624	0.0385275	0	0.0799496	0	0.0929249	0.077055	0	NM_001033157, NM_001033157, NM_001201330	.	protein_coding	ENSMUSG00000073197
5730508B09Rik	.	.	.	.	.	.	2.36312	2.1268	1.33024	1.57504	2.82619	1.90006	2.33926	1.91435	NM_027482	.	protein_coding	ENSMUSG00000050549
5730522E02Rik	.	.	.	.	.	.	0	0.133756	0	0	0	0	0.181471	0.0860413	.	.	protein_coding	ENSMUSG00000032985
5730559C18Rik	.	.	.	.	.	.	0	0	0	0	0	0	0	0	NM_028872	XM_006529802, XM_006529804, XM_006529805, XM_006529806	protein_coding	ENSMUSG00000041605
5730596B20Rik	.	.	.	.	.	.	0	0	0	0	0	0	0	0	.	.	protein_coding	ENSMUSG00000056468
5830411N06Rik	.	.	.	.	.	.	0	0	0	0	0	0	0	0	NM_001128145, NM_001128145, NM_001128146, NM_001128145, NM_001128146, NM_175533	XM_006536186, XM_006536189	protein_coding	ENSMUSG00000054672
5830454E08Rik	.	.	.	.	.	.	0.784957	1.17331	0.629653	0.738387	0.732119	0.837795	1.40753	0.939096	.	.	protein_coding	ENSMUSG00000052658
5830473C10Rik	.	.	.	.	.	.	17.0956	17.3623	15.6591	12.3119	17.73	16.4612	18.151	16.5736	NM_001252661	XM_006535168, XM_006535169, XM_006535170, XM_006535171, XM_006535172	protein_coding	ENSMUSG00000070690
5930422O12Rik	.	.	.	.	.	.	0	0	0	0	0	0	0	0	.	.	protein_coding	ENSMUSG00000048544
6030419C18Rik	.	.	.	.	.	.	0.0628731	0	0.0516493	0.034506	0.0395867	0.0861596	0	0	NM_176921	.	protein_coding	ENSMUSG00000066607
6030445D17Rik	.	.	.	.	.	.	0.032208	0	0	0.0248034	0	0.0644161	0	0	.	.	protein_coding	ENSMUSG00000066178
6030452D12Rik	.	.	.	.	.	.	0	0	0	0	0	0	0	0	.	.	protein_coding	ENSMUSG00000054069
6030458C11Rik	.	.	.	.	.	.	1.83847	2.81556	2.788	2.57681	2.031	1.64593	2.88641	2.74471	NM_029998	XM_006520195	protein_coding	ENSMUSG00000022195
6030468B19Rik	.	.	.	.	.	.	0	0	0	0	0	0	0	0	NM_029964	XM_006534498, XM_006534499	protein_coding	ENSMUSG00000025573
6030469F06Rik	.	.	.	.	.	.	0	0	0	0	0	0	0	0	.	.	protein_coding	ENSMUSG00000095953
6030498E09Rik	.	.	.	.	.	.	0	0	0	0	0	0	0	0	NM_183126	XM_011251022	protein_coding	ENSMUSG00000051361
6330408A02Rik	.	.	.	.	.	.	0.240399	0.298542	0.265662	0.331567	0.275966	0.204833	0.314422	0.282663	NM_177312	.	protein_coding	ENSMUSG00000070814
6330409D20Rik	.	.	.	.	.	.	0	0	0	0	0	0	0	0	NM_027529	.	protein_coding	ENSMUSG00000009551
6430531B16Rik	.	.	.	.	.	.	0	0	0	0	0	0	0	0	NM_001033465	XM_006536200, XM_006536201, XM_011249845	protein_coding	ENSMUSG00000073795
6430548M08Rik	.	.	.	.	.	.	0.218392	0.62873	0.351702	0.552622	0.253985	0.182798	0.268666	0.988793	NM_001163760, NM_001163760, NM_001163761, NM_001163760, NM_001163761, NM_001163762, NM_001163760, NM_001163761, NM_001163762, NM_172286	XM_006530934	protein_coding	ENSMUSG00000031824
6430550D23Rik	.	.	.	.	.	.	0.277098	0.455408	0.375891	1.20141	0.39257	0.161626	0.319365	0.591451	NM_001145351, NM_001145351, NM_001145352	XM_006499728, XM_006499729, XM_006499730, XM_006499731, XM_006499732, XM_011239599	protein_coding	ENSMUSG00000074646
6430571L13Rik	.	.	.	.	.	.	0.193831	0.252512	0.386548	0.184836	0.201293	0.18637	0.286548	0.218477	NM_175486	.	protein_coding	ENSMUSG00000037977
6430573F11Rik	.	.	.	.	.	.	0.532504	0.664325	0.706149	0.534841	0.413273	0.651734	0.795437	0.533214	NM_176952	XM_006509133, XM_006509135, XM_006509136	protein_coding	ENSMUSG00000039620
6430628N08Rik	.	.	.	.	.	.	0	0	0	0	0	0	0	0	.	XM_003945382	protein_coding	ENSMUSG00000034185
6720489N17Rik	.	.	.	.	.	.	0	0	0.0647103	0.0552797	0	0	0	0	NM_001324406, NM_001324406, NM_173381	.	protein_coding	ENSMUSG00000072066
6820408C15Rik	.	.	.	.	.	.	0	0	0	0	0	0	0	0	NM_001289738, NM_001289738, NM_177656	XM_011239479, XM_011239480	protein_coding	ENSMUSG00000032680
7420426K07Rik	.	.	.	.	.	.	0	0	0	0	0	0	0	0	NM_001033983	.	protein_coding	ENSMUSG00000074123
7420461P10Rik	.	.	.	.	.	.	0	0	0	0	0	0	0	0	NM_001177581	.	protein_coding	ENSMUSG00000091060
7530416G11Rik	.	.	.	.	.	.	0	0	0	0	0	0	0	0	NM_001256072	XM_011245665	protein_coding	ENSMUSG00000096607
8030411F24Rik	.	.	.	.	.	.	0	0	0	0	0	0	0	0	NM_030135	.	protein_coding	ENSMUSG00000027444
8030423J24Rik	.	.	.	.	.	.	0	0	0	0	0	0	0	0	NM_029873	XM_006517458, XM_011244587	protein_coding	ENSMUSG00000021600
8030462N17Rik	.	.	.	.	.	.	0.372488	0.291763	0.263171	0.210819	0.433398	0.311578	0.341794	0.241732	NM_178670	XM_006526426	protein_coding	ENSMUSG00000047466
8030474K03Rik	.	.	.	.	.	.	0	0	0	0	0	0	0	0	.	XM_001000772, XM_006528366, XM_006528367	protein_coding	ENSMUSG00000046774
8430408G22Rik	◎	.	◎	.	.	◎	34.087	75.6199	91.5231	90.2696	33.0341	35.1399	57.5933	93.6465	NM_001166580, NM_001166580, NM_145980	.	protein_coding	ENSMUSG00000048489
9030612E09Rik	.	.	.	.	.	.	0	0	0	0	0	0	0	0	.	.	protein_coding	ENSMUSG00000045008
9030617O03Rik	.	.	.	.	.	.	6.74948	6.54994	8.06267	8.91708	5.92488	7.57407	7.7954	5.30447	NM_145448	XM_006515735, XM_006515736, XM_006515737, XM_006515738, XM_006515740	protein_coding	ENSMUSG00000021185
9030624G23Rik	.	.	.	.	.	.	0.158284	0	0.135478	0.142339	0	0.316568	0	0	NM_001256489	.	protein_coding	ENSMUSG00000073158
9030624J02Rik	.	.	.	.	.	.	7.80757	8.39976	6.49188	7.01364	7.44541	8.16974	7.98181	8.8177	NM_027815	XM_006508212	protein_coding	ENSMUSG00000030982
9130008F23Rik	.	.	.	.	.	.	0.0209211	0.0205847	0.0414372	0	0.0418421	0	0	0.0411694	NM_027834	.	protein_coding	ENSMUSG00000054951
9130011E15Rik	.	.	.	.	.	.	0.985367	1.4894	1.75227	1.75357	1.18234	0.788398	1.24794	1.73086	NM_198296	XM_006527344, XM_011247345, XM_011247346	protein_coding	ENSMUSG00000039901
9130019O22Rik	.	.	.	.	.	.	0.308167	0.240186	0.265292	0.28248	0.407787	0.208547	0.251031	0.22934	NM_030226	.	protein_coding	ENSMUSG00000030823
9130023H24Rik	.	.	.	.	.	.	0.305131	0.201526	0.578879	0.44228	0.298958	0.311304	0.184064	0.218987	NM_177001	.	protein_coding	ENSMUSG00000062944
9130204L05Rik	.	.	.	.	.	.	0	0	0	0	0	0	0	0	NM_001101461	.	protein_coding	ENSMUSG00000091175
9130213A22Rik	.	.	.	.	.	.	0.0372121	0.0348334	0	0.0313419	0.0744243	0	0	0.0696667	.	.	protein_coding	ENSMUSG00000097386
9130230L23Rik	.	.	.	.	.	.	0.24262	0.250323	0	0	0.134372	0.350868	0.500646	0	.	.	protein_coding	ENSMUSG00000054598
9130401M01Rik	.	.	.	.	.	.	13.0125	13.909	14.247	16.8416	14.185	11.84	15.0219	12.7962	NM_029418	.	protein_coding	ENSMUSG00000101892
9130409I23Rik	.	◎	.	.	.	◎	5.21836	7.60107	10.0697	4.86551	6.34714	4.08959	9.62261	5.57954	NM_001033819	XM_011238849	protein_coding	ENSMUSG00000038768
9130409J20Rik	.	.	.	.	.	.	0	0	0	0	0	0	0	0	.	.	protein_coding	ENSMUSG00000085683
9230019H11Rik	.	.	.	.	.	.	0	0	0	0	0	0	0	0	.	.	protein_coding	ENSMUSG00000071434
9230102O04Rik	.	.	.	.	.	.	0	0	0	0	0	0	0	0	.	.	protein_coding	ENSMUSG00000079602
9230104L09Rik	.	.	.	.	.	.	0	0	0	0	0	0	0	0	NM_029960	XM_011239843	protein_coding	ENSMUSG00000027446
9230104M06Rik	.	.	.	.	.	.	0	0	0	0	0	0	0	0	.	.	protein_coding	ENSMUSG00000097100
9230106D20Rik	.	.	.	.	.	.	0	0	0	0	0	0	0	0	.	.	protein_coding	ENSMUSG00000042940
9230109A22Rik	.	.	.	.	.	.	0	0	0	0	0	0	0	0	.	.	protein_coding	ENSMUSG00000051237
9230110C19Rik	.	.	.	.	.	.	0.0358981	0.0964716	0.0306096	0.195772	0	0.0717961	0.06588	0.127063	NM_199017	XM_006509861	protein_coding	ENSMUSG00000053070
9230110F15Rik	.	.	.	.	.	.	0	0	0	0	0	0	0	0	NM_029863	.	protein_coding	ENSMUSG00000047980
9230112D13Rik	.	.	.	.	.	.	0	0	0	0	0	0	0	0	NM_030062	.	protein_coding	ENSMUSG00000021797
9230113P08Rik	.	.	.	.	.	.	0	0	0	0	0	0	0	0	.	XM_006510720	protein_coding	ENSMUSG00000078934
9330151L19Rik	.	.	.	.	.	.	0.444951	0.320385	0.553984	0.387551	0.419686	0.470215	0.362384	0.278386	.	.	protein_coding	ENSMUSG00000097061
9330159F19Rik	.	.	.	.	.	.	0	0	0	0	0	0	0	0	NM_001162537	XM_006512646, XM_006512647, XM_006512649	protein_coding	ENSMUSG00000004360
9330161L09Rik	.	.	.	.	.	.	0	0	0.106284	0.175301	0	0	0	0	.	.	protein_coding	ENSMUSG00000055271
9330182L06Rik	.	.	.	.	.	.	0.084183	0.228172	0.0880412	0.028808	0.0208144	0.147552	0.330805	0.125538	NM_172706	XM_006503570, XM_006503571	protein_coding	ENSMUSG00000056004
9330182O14Rik	.	.	.	.	.	.	0	0	0	0	0	0	0	0	NM_001256056	XM_011245664	protein_coding	ENSMUSG00000094112
9430007A20Rik	.	.	.	.	.	.	0	0	0	0	0	0	0	0	NM_198662	XM_011250286	protein_coding	ENSMUSG00000028593
9430015G10Rik	.	.	.	.	.	.	0.466038	0.379471	0.416877	0.584697	0.475888	0.456188	0.240211	0.51873	NM_145557, NM_145557, NM_177205	XM_006538834	protein_coding	ENSMUSG00000059939
9430016H08Rik	.	.	.	.	.	.	5.12157	5.67018	5.59894	6.11606	4.80085	5.44228	5.83537	5.50498	NM_001081181	.	protein_coding	ENSMUSG00000025971
9430020K01Rik	.	.	.	.	.	.	0.284733	0.207806	0.337962	0.27585	0.354407	0.215058	0.174568	0.241043	NM_001081963	XM_006525903, XM_006525904	protein_coding	ENSMUSG00000033960
9430038I01Rik	.	.	.	.	.	.	4.10122	4.56224	4.13705	3.87092	3.75585	4.44658	5.2225	3.90199	NM_029886	XM_006508329, XM_011241949	protein_coding	ENSMUSG00000040139
9430069I07Rik	.	.	.	.	.	.	0	0	0	0	0	0	0	0	NM_001256161	.	protein_coding	ENSMUSG00000094447
9430076C15Rik	.	.	.	.	.	.	0	0.0064986	0.017322	0	0	0	0.0129972	0	NM_172728	.	protein_coding	ENSMUSG00000053007
9430097D07Rik	.	.	.	.	.	.	0	0	0	0	0	0	0	0	.	.	protein_coding	ENSMUSG00000075405
9530002B09Rik	.	.	.	.	.	.	0	0	0	0	0	0	0	0	NM_023865	.	protein_coding	ENSMUSG00000023263
9530003J23Rik	.	.	.	.	.	.	0	0	0	0	0	0	0	0	NM_029906	XM_011243602	protein_coding	ENSMUSG00000020177
9530053A07Rik	.	.	.	.	.	.	0	0	0	0.00526738	0	0	0	0	NM_001164655	.	protein_coding	ENSMUSG00000078776
9530068E07Rik	.	.	.	.	.	.	55.7776	52.1051	36.6062	34.7845	59.5276	52.0277	50.1274	54.0828	NM_153117	.	protein_coding	ENSMUSG00000036275
9530077C05Rik	.	.	.	.	.	.	0.0231521	0.0636765	0	0	0	0.0463043	0.127353	0	NM_026739	XM_006510568, XM_006510571, XM_011242589, XM_011242590, XM_011242591	protein_coding	ENSMUSG00000036411
9630041A04Rik	.	.	.	.	.	.	0	0	0	0	0	0	0	0	.	.	protein_coding	ENSMUSG00000057710
9830107B12Rik	.	.	.	.	.	.	0	0	0	0	0	0	0	0	NM_177824	XM_011246501	protein_coding	ENSMUSG00000073386
9930012K11Rik	.	.	.	.	.	.	0.0227852	0.0243677	0.0208905	0	0.0455705	0	0.0487353	0	NM_001004155, NM_001004155, NM_001112735	.	protein_coding	ENSMUSG00000044551
9930021J03Rik	.	.	.	.	.	.	1.17218	1.0952	0.959873	1.35261	1.25376	1.09059	1.04223	1.14817	NM_172836	XM_006527069, XM_006527070, XM_006527072	protein_coding	ENSMUSG00000046138
9930022D16Rik	.	.	.	.	.	.	0	0	0	0	0	0	0	0	.	.	protein_coding	ENSMUSG00000045065
9930111J21Rik1	.	.	.	.	.	.	0	0	0.0184249	0	0	0	0	0	NM_001114679	.	protein_coding	ENSMUSG00000069893
9930111J21Rik2	.	.	.	.	.	.	0	0.011416	0	0.0156483	0	0	0	0.0228321	NM_173434	.	protein_coding	ENSMUSG00000069892
a	.	.	.	.	.	.	0	5.46312e-299	0	0	0	0	0	1.09262e-298	NM_015770	.	protein_coding	ENSMUSG00000027596
A130010J15Rik	.	.	.	.	.	.	1.70875	1.42767	1.31075	1.99035	1.7141	1.70341	1.07289	1.78245	NM_001160359, NM_001160359, NM_001160360, NM_001160359, NM_001160360, NM_181048	XM_006497253	protein_coding	ENSMUSG00000079144
A130051J06Rik	.	.	.	.	.	.	0.020307	0.0499143	0.0992905	0.0155839	0	0.040614	0	0.0998286	.	.	protein_coding	ENSMUSG00000097643
A130057D12Rik	.	.	.	.	.	.	0	0	0	0	0	0	0	0	.	.	protein_coding	ENSMUSG00000097298
A1bg	.	.	.	.	.	.	0.0813878	0.1296	0.0718008	0.0721411	0.104536	0.0582396	0.113573	0.145626	NM_001081067	.	protein_coding	ENSMUSG00000022347
A1cf	.	.	.	.	.	.	4.77895	5.40334	6.35052	4.98759	3.84799	5.70991	5.36075	5.44592	NM_001081074	XM_006527331	protein_coding	ENSMUSG00000052595
A230046K03Rik	.	.	.	.	.	.	1.03796	1.19571	1.63705	1.80185	0.921839	1.15409	1.12796	1.26346	NM_001033375	XM_006513737, XM_006513738, XM_011243471	protein_coding	ENSMUSG00000034560
A230050P20Rik	.	.	.	.	.	.	7.44116	6.48026	6.00066	5.21736	8.0193	6.86302	6.53045	6.43007	NM_175687	XM_006510405	protein_coding	ENSMUSG00000038884
A230065H16Rik	.	.	.	.	.	.	0	0	0	0	0	0	0	0	NM_001101503	XM_006516046, XM_006516047, XM_006516048	protein_coding	ENSMUSG00000087075
A230072I06Rik	.	.	.	.	.	.	0	0	0	0	0	0	0	0	.	.	protein_coding	ENSMUSG00000074473
A26c2	.	.	.	.	.	.	0	0	0	0	0	0	0	0	.	.	protein_coding	ENSMUSG00000109344
A2m	.	.	.	.	.	.	0	0.00946271	0.00855422	0.0242249	0	0	0.0189254	0	NM_175628	.	protein_coding	ENSMUSG00000030111
A330017A19Rik	.	.	.	.	.	.	0	0	0	0	0	0	0	0	.	.	protein_coding	ENSMUSG00000073388
A330070K13Rik	.	.	.	.	.	.	0	0	0	0	0	0	0	0	NM_198665	.	protein_coding	ENSMUSG00000052014
A3galt2	.	.	.	.	.	.	0	0	0	0	0	0	0	0	NM_001009819	.	protein_coding	ENSMUSG00000028794
A430005L14Rik	.	.	.	.	.	.	31.2661	35.9691	37.8708	30.0544	31.9693	30.5628	36.3081	35.6301	NM_001163019, NM_001163019, NM_175287	.	protein_coding	ENSMUSG00000047613
A430033K04Rik	.	.	.	.	.	.	0.283306	0.468046	0.69003	0.417993	0.220636	0.345976	0.484717	0.451375	NM_183025	.	protein_coding	ENSMUSG00000056014
A430078G23Rik	.	.	.	.	.	.	0	0	0	0	0	0	0	0	NM_001033378	.	protein_coding	ENSMUSG00000074497
A430089I19Rik	.	.	.	.	.	.	0	0	0	0	0	0	0	0	NM_177913	XM_003085647	protein_coding	ENSMUSG00000094560
A430105I19Rik	.	.	.	.	.	.	0.074897	0.0593359	0.145147	0.0798292	0.0621608	0.0876333	0.0163012	0.102371	NM_001001982	XM_006499105	protein_coding	ENSMUSG00000045838
A4galt	.	.	.	.	.	.	0.0470925	0.0223236	0.039999	0.11146	0	0.0941849	0.0446471	0	NM_001004150, NM_001004150, NM_001170954	.	protein_coding	ENSMUSG00000047878
A4gnt	.	.	.	.	.	.	0.0187103	0.0818897	0.18785	0.245347	0	0.0374206	0.0343985	0.129381	NM_001077424	XM_006511244, XM_006511245, XM_006511246	protein_coding	ENSMUSG00000037953
A530016L24Rik	.	.	.	.	.	.	0	0.0666917	0.0145422	0.0994551	0	0	0.103518	0.0298658	NM_177039	XM_006515980, XM_006515981	protein_coding	ENSMUSG00000043122
A530032D15Rik	.	.	.	.	.	.	0.241079	0.115095	0.0517947	0.0483134	0.482157	0	0	0.230189	NM_213615	.	protein_coding	ENSMUSG00000089844
A530064D06Rik	.	.	.	.	.	.	0.0569984	0	0	0	0	0.113997	0	0	NM_001113556, NM_001113556, NM_178796	.	protein_coding	ENSMUSG00000043939
A530084C06Rik	.	.	.	.	.	.	0.111817	0.0522613	0.0952486	0.213745	0.0338376	0.189797	0.0731277	0.0313948	.	.	protein_coding	ENSMUSG00000090863
A530099J19Rik	.	.	.	.	.	.	0.0343124	0	0	0.048955	0.0686248	0	0	0	NM_175688	XM_006516692	protein_coding	ENSMUSG00000047462
A630001G21Rik	.	.	.	.	.	.	0	0	0.0914	0.0818269	0	0	0	0	NM_177055	XM_011248032, XM_011248033	protein_coding	ENSMUSG00000052760
A630010A05Rik	.	.	.	.	.	.	0	0	0	0	0	0	0	0	.	.	protein_coding	ENSMUSG00000075395
A630023A22Rik	.	.	.	.	.	.	0	0	0	0	0	0	0	0	NM_001251843	.	protein_coding	ENSMUSG00000095493
A630033H20Rik	.	.	.	.	.	.	0	0.0392723	0.172448	0.0176869	0	0	0	0.0785446	NM_001122595, NM_001122595, NM_001122596, NM_001122595, NM_001122596, NM_175442	XM_006527930	protein_coding	ENSMUSG00000054293
A630073D07Rik	.	.	.	.	.	.	0	0	0	0	0	0	0	0	NM_001142969	.	protein_coding	ENSMUSG00000067541
A630076J17Rik	.	.	.	.	.	.	0	0	0	0.0630165	0	0	0	0	NM_001256174	.	protein_coding	ENSMUSG00000094613
A630095E13Rik	.	.	.	.	.	.	0	0	0.106467	0	0	0	0	0	NM_001033325	.	protein_coding	ENSMUSG00000070313
A630095N17Rik	.	.	.	.	.	.	0	0	0	0	0	0	0	0	NM_001243090, NM_001243090, NM_001243091	.	protein_coding	ENSMUSG00000096094
A730015C16Rik	.	.	.	.	.	.	0.0435959	0.039377	0	0.0788901	0.0871917	0	0	0.078754	.	.	protein_coding	ENSMUSG00000090551
A730017C20Rik	.	.	.	.	.	.	0	0	0	0	0	0	0	0	NM_173759	XM_006525876, XM_006525878	protein_coding	ENSMUSG00000050875
A730018C14Rik	.	.	.	.	.	.	0	0	0	0	0	0	0	0	.	.	protein_coding	ENSMUSG00000047828
A730046J19Rik	.	.	.	.	.	.	0	0	0	0	0	0	0	0	.	.	protein_coding	ENSMUSG00000085139
A730049H05Rik	.	.	.	.	.	.	0	0	0	0	0	0	0	0	.	.	protein_coding	ENSMUSG00000048636
A730061H03Rik	.	.	.	.	.	.	0	0	0.34967	0	0	0	0	0	.	.	protein_coding	ENSMUSG00000053588
A730071L15Rik	.	.	.	.	.	.	0.0316971	0	0.0301045	0	0.0633943	0	0	0	.	.	protein_coding	ENSMUSG00000096923
A830005F24Rik	.	.	.	.	.	.	0	0	0.0498561	0	0	0	0	0	.	XM_001473764	protein_coding	ENSMUSG00000053181
A830010M20Rik	.	.	.	.	.	.	0.216343	0.11361	0.0907374	0.190252	0.276119	0.156567	0.117743	0.109478	NM_001007574, NM_001007574, NM_001168557	.	protein_coding	ENSMUSG00000044060
A830018L16Rik	.	.	.	.	.	.	0	0	0	0	0	0	0	0	NM_001160369, NM_001160369, NM_001160370, NM_001160369, NM_001160370, NM_001160371, NM_001160369, NM_001160370, NM_001160371, NM_177173	XM_006495539, XM_006495540, XM_006495541	protein_coding	ENSMUSG00000057715
A830031A19Rik	.	.	.	.	.	.	0	0	0	0	0	0	0	0	.	.	protein_coding	ENSMUSG00000055010
A830080D01Rik	.	.	.	.	.	.	0.112199	0.170018	0.195185	0.30191	0.140626	0.0837712	0.141999	0.198037	NM_001033472	XM_006528899, XM_006528900, XM_011247837	protein_coding	ENSMUSG00000044150
A930002H24Rik	.	.	.	.	.	.	0	0	0	0.109113	0	0	0	0	.	.	protein_coding	ENSMUSG00000045506
A930003A15Rik	.	.	.	.	.	.	0	0	0	0	0	0	0	0	.	.	protein_coding	ENSMUSG00000075330
A930004D18Rik	.	.	.	.	.	.	0.063555	0.104767	0.113536	0.222986	0.0592153	0.0678947	0.125973	0.0835607	.	.	protein_coding	ENSMUSG00000054057
A930009A15Rik	.	.	.	.	.	.	0	0	0	0	0	0	0	0	NM_029982	.	protein_coding	ENSMUSG00000092210
A930011G23Rik	.	.	.	.	.	.	3.1532	2.4271	1.52484	1.67543	3.60988	2.69652	1.0109	3.8433	.	.	protein_coding	ENSMUSG00000089809
A930017K11Rik	.	.	.	.	.	.	0	0	0	0	0	0	0	0	.	.	protein_coding	ENSMUSG00000025727
A930018M24Rik	.	.	.	.	.	.	0	0	0	0	0	0	0	0	.	.	protein_coding	ENSMUSG00000091089
A930018P22Rik	.	.	.	.	.	.	0.511668	0.620679	0.451201	1.58263	0.839665	0.183672	0.372617	0.868741	NM_026634	.	protein_coding	ENSMUSG00000032671
A930033H14Rik	.	.	.	.	.	.	0.311121	0.211931	0.765488	0.406706	0.290446	0.331796	0.139404	0.284458	.	.	protein_coding	ENSMUSG00000090622
AA415398	.	.	.	.	.	.	0.934238	1.3319	1.00649	1.24429	0.895518	0.972958	1.18647	1.47732	NM_001004178	.	protein_coding	ENSMUSG00000087385
AA467197	.	.	.	.	.	.	0.0868091	0	0.0877176	0	0.173618	0	0	0	NM_001004174	XM_006499873	protein_coding	ENSMUSG00000033213
AA792892	.	.	.	.	.	.	0	0	0	0	0	0	0	0	NM_178894	XM_003689142, XM_011249384	protein_coding	ENSMUSG00000073497
AA986860	.	.	.	.	.	.	0.677831	0.452857	0.274919	0.237134	0.658975	0.696686	0.0874991	0.818215	NM_177604	.	protein_coding	ENSMUSG00000042510
Aaas	.	.	.	.	.	.	4.94491	4.26181	6.17222	5.7397	4.60446	5.28536	5.25124	3.27237	NM_153416	.	protein_coding	ENSMUSG00000036678
Aacs	.	.	.	.	.	.	19.6183	21.3892	33.2236	21.9373	23.5863	15.6503	17.0497	25.7287	NM_030210	.	protein_coding	ENSMUSG00000029482
Aadac	.	.	.	.	.	.	550.64	638.475	532.575	579.636	514.279	587.001	656.955	619.994	NM_023383	.	protein_coding	ENSMUSG00000027761
Aadacl2	.	.	.	.	.	.	0	0	0	0	0	0	0	0	NM_001128091	.	protein_coding	ENSMUSG00000091376
Aadacl3	.	.	.	.	.	.	0	0	0	0	0	0	0	0	NM_001085503	.	protein_coding	ENSMUSG00000078507
Aadat	.	.	.	.	.	.	53.333	62.7517	52.2935	67.8336	39.4725	67.1934	61.0089	64.4946	NM_011834	XM_006509397, XM_011242215	protein_coding	ENSMUSG00000057228
Aaed1	.	.	.	.	.	.	6.69308	6.69367	5.34621	4.5779	6.12045	7.2657	7.36125	6.02609	NM_025370	.	protein_coding	ENSMUSG00000021482
Aagab	.	.	.	.	.	.	5.91352	7.21503	6.1599	7.81163	6.00432	5.82272	7.19506	7.23499	NM_025857	XM_006511371	protein_coding	ENSMUSG00000037257
Aak1	.	.	.	.	.	.	0.347206	0.387211	0.291307	0.330208	0.404434	0.289978	0.379101	0.395321	NM_001040106, NM_001040106, NM_177762	XM_006506191, XM_006506192	protein_coding	ENSMUSG00000057230
Aamdc	.	.	.	.	.	.	34.5375	37.9687	32.3288	31.4378	32.3878	36.6871	45.5335	30.4039	NM_001177945, NM_001177945, NM_001177946, NM_001177945, NM_001177946, NM_001177947, NM_001177945, NM_001177946, NM_001177947, NM_183251	XM_006508114, XM_006508115	protein_coding	ENSMUSG00000035642
Aamp	.	.	.	.	.	.	69.5542	67.0539	67.0057	65.4127	70.1189	68.9895	66.689	67.4188	NM_001190444, NM_001190444, NM_146110	XM_006495957, XM_006495958	protein_coding	ENSMUSG00000006299
Aanat	.	.	.	.	.	.	0	0	0	0	0	0	0	0	NM_009591	.	protein_coding	ENSMUSG00000020804
Aar2	.	.	.	.	.	.	6.10338	7.90673	5.69749	5.69086	6.7717	5.43506	7.78228	8.03119	NM_001164818, NM_001164818, NM_026661	XM_006500097	protein_coding	ENSMUSG00000027628
Aard	.	.	.	.	.	.	0.567034	0.16737	0.723035	0.556218	0.486884	0.647183	0.258473	0.076267	NM_175503	.	protein_coding	ENSMUSG00000068522
Aars	.	.	.	.	.	.	44.61	43.176	40.6425	46.4392	45.3332	43.8869	42.8933	43.4586	NM_146217	XM_006530921, XM_006530922, XM_006530924	protein_coding	ENSMUSG00000031960
Aars2	.	.	.	.	.	.	4.46847	3.33034	3.9666	3.99133	4.98523	3.95171	3.63894	3.02174	NM_198608	.	protein_coding	ENSMUSG00000023938
Aarsd1	.	.	.	.	.	.	24.1215	23.5351	24.4772	26.5145	22.4221	25.8209	26.808	20.2622	NM_144829	XM_006534121	protein_coding	ENSMUSG00000075528
Aasdh	.	.	.	.	.	.	0.502603	1.53073	2.06706	0.989164	0.418111	0.587094	2.65195	0.409519	NM_173765	XM_006534853, XM_006534854, XM_006534856, XM_006534857, XM_006534859, XM_011249421, XM_011249422, XM_011249423	protein_coding	ENSMUSG00000055923
Aasdhppt	.	.	.	.	.	.	10.572	10.066	8.67471	9.68654	11.0205	10.1236	10.2911	9.84087	NM_026276	XM_006509875	protein_coding	ENSMUSG00000025894
Aass	.	.	.	.	.	.	44.755	45.8846	43.9819	46.317	41.4673	48.0427	45.4829	46.2862	NM_013930	.	protein_coding	ENSMUSG00000029695
Aatf	.	.	.	.	.	.	5.54033	6.69485	7.0594	6.88976	4.27702	6.80363	6.27352	7.11618	NM_019816	XM_006533789	protein_coding	ENSMUSG00000018697
Aatk	.	◎	◎	◎	.	◎	0.243841	0.107164	2.36284	0.972012	0.165549	0.322134	0.152632	0.0616963	NM_001198785, NM_001198785, NM_001198787, NM_001198785, NM_001198787, NM_007377	XM_006531991, XM_006531993, XM_006531994	protein_coding	ENSMUSG00000025375
AB124611	.	.	.	.	.	.	0.505569	0.514409	1.97215	1.6585	0.419513	0.591624	0.242485	0.786333	NM_001198794, NM_001198794, NM_206536	.	protein_coding	ENSMUSG00000057191
Abat	.	.	.	.	.	.	34.6721	36.0985	35.1153	34.1175	30.7914	38.5529	30.8101	41.3869	NM_001170978, NM_001170978, NM_172961	.	protein_coding	ENSMUSG00000057880
Abca1	.	.	.	.	.	.	7.36555	7.04668	6.41379	7.66872	8.11941	6.61169	6.84225	7.2511	NM_013454	XM_006537554, XM_006537555, XM_006537556	protein_coding	ENSMUSG00000015243
Abca12	.	.	.	.	.	.	0	0	0	0	0	0	0	0	NM_175210	.	protein_coding	ENSMUSG00000050296
Abca13	.	.	.	.	.	.	0	0	0	0	0	0	0	0	NM_178259	XM_006514705	protein_coding	ENSMUSG00000004668
Abca14	.	.	.	.	.	.	0	0	0	0.0270082	0	0	0	0	NM_026458	XM_006508142, XM_006508143, XM_006508144, XM_011241883	protein_coding	ENSMUSG00000062017
Abca15	.	.	.	.	.	.	0	0	0	0	0	0	0	0	NM_177213	XM_006507945, XM_006507946	protein_coding	ENSMUSG00000054746
Abca16	.	.	.	.	.	.	0	0	0	0	0	0	0	0	NM_001278943, NM_001278943, NM_001278944	XM_006507683, XM_006507684, XM_006507685, XM_006507686	protein_coding	ENSMUSG00000051900
Abca17	.	.	.	.	.	.	0	0	0	0	0	0	0	0	NM_001031621	XM_006524475, XM_006524476, XM_006524477, XM_006524478, XM_006524479	protein_coding	ENSMUSG00000035435
Abca2	.	.	.	.	.	.	4.17771	4.08455	2.33926	3.07493	4.4122	3.94323	3.65524	4.51385	NM_007379	XM_006497609, XM_006497610, XM_006497611, XM_006497612, XM_006497613, XM_006497614, XM_006497615, XM_006497616	protein_coding	ENSMUSG00000026944
Abca3	.	.	.	.	.	.	7.99406	9.6058	9.52338	7.04284	7.37986	8.60827	9.06349	10.1481	NM_001039581, NM_001039581, NM_013855	XM_006524370, XM_011246482	protein_coding	ENSMUSG00000024130
Abca4	.	.	.	.	.	.	0.0185384	0.070369	0.021674	0.0116476	0.0112453	0.0258316	0.0978658	0.0428723	NM_007378	XM_006500910, XM_006500911	protein_coding	ENSMUSG00000028125
Abca5	.	.	.	.	.	.	0.39596	0.317087	0.343772	0.327848	0.504083	0.287838	0.237479	0.396695	NM_147219	XM_006533065	protein_coding	ENSMUSG00000018800
Abca6	.	.	.	.	.	.	9.48834	9.26142	9.2839	7.88627	10.1708	8.80593	8.50362	10.0192	NM_147218	XM_006534413, XM_006534414	protein_coding	ENSMUSG00000044749
Abca7	.	.	.	.	.	.	0.811229	0.61358	0.418681	0.432138	1.11976	0.502693	0.662199	0.564962	NM_013850	XM_006513710, XM_006513711	protein_coding	ENSMUSG00000035722
Abca8a	.	.	.	.	.	.	11.2557	5.96035	7.41692	5.14195	12.4775	10.0338	5.43065	6.49005	NM_153145	XM_006533061, XM_006533062, XM_006533063	protein_coding	ENSMUSG00000041828
Abca8b	.	.	.	.	.	.	4.79304	3.65405	3.19067	3.66597	5.54907	4.037	3.52691	3.78119	NM_013851	XM_006533459, XM_006533460, XM_006533461, XM_006533462, XM_006533463	protein_coding	ENSMUSG00000020620
Abca9	.	.	.	.	.	.	0.0637838	0.145302	0.108164	0.138832	0.0805317	0.047036	0.181608	0.108997	NM_147220	.	protein_coding	ENSMUSG00000041797
Abcb10	.	.	.	.	.	.	5.99069	5.91679	3.68226	4.67972	6.406	5.57538	5.50468	6.32891	NM_019552	.	protein_coding	ENSMUSG00000031974
Abcb11	.	.	.	.	.	.	95.631	72.4631	49.5598	54.9925	91.079	100.183	66.1764	78.7498	NM_021022	XM_006499669	protein_coding	ENSMUSG00000027048
Abcb1a	.	.	.	.	.	.	0.196736	0.137907	0.343092	0.187732	0.255695	0.137777	0.140983	0.13483	NM_011076	XM_006503555, XM_006503556	protein_coding	ENSMUSG00000040584
Abcb1b	.	.	.	.	.	.	0.127045	0.214171	0.117612	0.111342	0.208661	0.0454289	0.101082	0.327259	NM_011075	.	protein_coding	ENSMUSG00000028970
Abcb4	.	.	.	.	.	.	37.616	29.4473	62.0337	51.5262	37.1146	38.1174	30.1994	28.6952	NM_008830	XM_006503551, XM_006503552, XM_006503553	protein_coding	ENSMUSG00000042476
Abcb5	.	.	.	.	.	.	0	0	0	0	0	0	0	0	NM_029961	XM_006516370	protein_coding	ENSMUSG00000072791
Abcb6	.	.	.	.	.	.	52.0335	55.3757	56.4428	44.6591	57.0401	47.0268	68.9986	41.7527	NM_023732	XM_006496552	protein_coding	ENSMUSG00000026198
Abcb7	.	.	.	.	.	.	6.95079	5.99692	6.89242	7.34153	6.27315	7.62843	6.45714	5.5367	NM_009592	.	protein_coding	ENSMUSG00000031333
Abcb8	.	.	.	.	.	.	17.8816	20.6466	16.8349	25.45	18.4538	17.3095	24.3101	16.9832	NM_029020	XM_006535812, XM_011249790	protein_coding	ENSMUSG00000028973
Abcb9	.	.	.	.	.	.	0.295036	0.367692	0.947768	0.535039	0.348124	0.241947	0.382002	0.353382	NM_019875	.	protein_coding	ENSMUSG00000029408
Abcc1	.	.	.	.	.	.	0.0390516	0.099137	0.0828454	0.077163	0.0500062	0.0280971	0.0663106	0.131963	NM_008576	XM_006521839	protein_coding	ENSMUSG00000023088
Abcc10	.	.	.	.	.	.	0.478	0.381981	0.642243	0.694359	0.614441	0.341559	0.499311	0.264652	NM_145140, NM_145140, NM_170680	XM_006524142	protein_coding	ENSMUSG00000032842
Abcc12	.	.	.	.	.	.	0.0375977	0.0543201	0.0518803	0.0154695	0.0572431	0.0179523	0.0669012	0.041739	NM_172912	XM_006530984	protein_coding	ENSMUSG00000036872
Abcc2	.	.	.	.	.	.	69.5325	75.8443	64.2349	77.3493	65.6772	73.3878	70.3904	81.2982	NM_013806	XM_006526625	protein_coding	ENSMUSG00000025194
Abcc3	.	.	.	.	.	.	28.9562	30.3693	39.7819	37.3221	35.441	22.4713	28.9588	31.7799	NM_029600	XM_006534428	protein_coding	ENSMUSG00000020865
Abcc4	.	.	.	.	.	.	0.0965119	0.129298	0.153533	0.0586749	0.0899779	0.103046	0.127678	0.130919	NM_001033336, NM_001033336, NM_001163675, NM_001033336, NM_001163675, NM_001163676	.	protein_coding	ENSMUSG00000032849
Abcc5	.	.	.	.	.	.	0.171258	0.0655283	0.127541	0.147102	0.190852	0.151663	0.0877197	0.0433369	NM_013790, NM_013790, NM_176839	XM_006522208, XM_006522209, XM_006522214, XM_006522215	protein_coding	ENSMUSG00000022822
Abcc6	.	.	.	.	.	.	32.3169	34.4681	37.9127	36.5247	31.7844	32.8495	33.6527	35.2835	NM_018795	XM_006540945, XM_006540946	protein_coding	ENSMUSG00000030834
Abcc8	.	.	.	.	.	.	0	0	0	0	0	0	0	0	NM_011510	XM_006540745, XM_006540749, XM_006540750, XM_011250834, XM_011250835, XM_011250838, XM_011250840	protein_coding	ENSMUSG00000040136
Abcc9	.	.	.	◎	.	◎	1.08507	0.484217	1.90011	1.50819	0.990467	1.17967	0.197775	0.770659	NM_001044720, NM_001044720, NM_011511, NM_001044720, NM_011511, NM_021041, NM_001044720, NM_011511, NM_021041, NM_021042	XM_006506948, XM_006506949, XM_006506950, XM_006506951, XM_006506952, XM_006506953	protein_coding	ENSMUSG00000030249
Abcd1	.	.	◎	.	.	◎	4.01571	5.80399	8.29344	8.44527	3.93679	4.09462	5.9541	5.65387	NM_007435	.	protein_coding	ENSMUSG00000031378
Abcd2	◎	.	◎	.	.	◎	1.17542	3.0329	4.30614	2.19603	1.16874	1.1821	2.86822	3.19759	NM_011994	XM_006521017	protein_coding	ENSMUSG00000055782
Abcd3	.	.	.	.	.	.	148.35	156.676	190.556	153.412	125.072	171.627	158.034	155.319	NM_008991	XM_006501152	protein_coding	ENSMUSG00000028127
Abcd4	.	.	.	.	.	.	2.15167	2.41376	2.63872	2.63641	2.2453	2.05804	2.51891	2.30861	NM_008992	XM_006515613, XM_006515614, XM_006515615, XM_006515616, XM_006515617	protein_coding	ENSMUSG00000021240
Abce1	.	.	.	.	.	.	13.2437	12.4674	11.8604	14.2018	13.7705	12.7169	11.7228	13.2121	NM_015751	.	protein_coding	ENSMUSG00000058355
Abcf1	.	.	.	.	.	.	16.8646	17.9959	19.7014	16.4561	18.0611	15.6681	18.1133	17.8784	NM_013854	XM_006524122	protein_coding	ENSMUSG00000038762
Abcf2	.	.	.	.	.	.	9.79821	9.26851	9.41511	8.85641	10.438	9.15845	8.05192	10.4851	NM_001190443, NM_001190443, NM_013853	XM_006535726, XM_006535727	protein_coding	ENSMUSG00000028953
Abcf3	.	.	.	.	.	.	10.5549	11.819	9.93375	10.5067	11.3863	9.7234	11.1917	12.4463	NM_013852	.	protein_coding	ENSMUSG00000003234
Abcg1	.	.	.	.	.	.	0.500001	0.47398	0.621271	0.62119	0.524622	0.47538	0.454877	0.493083	NM_009593	.	protein_coding	ENSMUSG00000024030
Abcg2	.	.	.	.	.	.	35.5274	41.9397	48.6903	69.623	29.2025	41.8524	42.4999	41.3795	NM_011920	XM_006506148, XM_006506149, XM_006506150, XM_006506151, XM_011241362	protein_coding	ENSMUSG00000029802
Abcg3	.	.	.	.	.	.	0.0627589	0.113552	0.29141	0.320908	0.0276312	0.0978867	0.0855216	0.141583	NM_030239	XM_011249451, XM_011249452	protein_coding	ENSMUSG00000029299
Abcg4	.	.	.	.	.	.	0	0	0	0	0	0	0	0	NM_138955	XM_011242421	protein_coding	ENSMUSG00000032131
Abcg5	.	.	.	.	.	.	23.6687	23.0996	29.8776	43.2531	25.1908	22.1466	19.2693	26.9299	NM_031884	.	protein_coding	ENSMUSG00000040505
Abcg8	.	.	.	.	.	.	24.6707	23.8079	23.7159	37.6267	27.2313	22.1102	17.8709	29.7449	NM_001286005, NM_001286005, NM_026180	XM_006524826	protein_coding	ENSMUSG00000024254
Abhd10	.	.	.	.	.	.	2.06934	1.72368	2.33954	2.13024	1.65225	2.48643	1.56904	1.87831	NM_001272070, NM_001272070, NM_172511	XM_006521975	protein_coding	ENSMUSG00000033157
Abhd11	.	.	.	.	.	.	35.3959	34.122	38.1831	33.0835	31.2249	39.5669	36.9507	31.2933	NM_001190437, NM_001190437, NM_145215	XM_006504492	protein_coding	ENSMUSG00000040532
Abhd12	.	.	.	.	.	.	17.7663	19.1194	20.5321	19.6685	15.8815	19.6511	19.4683	18.7706	NM_024465	XM_006500365, XM_006500366, XM_006500367	protein_coding	ENSMUSG00000032046
Abhd12b	.	.	.	.	.	.	0	0	0	0	0	0	0	0	NM_001195033	.	protein_coding	ENSMUSG00000090121
Abhd13	.	.	.	.	.	.	3.46697	2.90319	3.21857	2.60121	3.28868	3.64525	3.01378	2.79259	NM_001081119, NM_001081119, NM_026868	.	protein_coding	ENSMUSG00000040396
Abhd14a	.	.	.	.	.	.	14.2791	12.5761	11.2538	11.3795	11.9867	16.5715	13.999	11.1533	NM_001110271, NM_001110271, NM_001110272, NM_001110271, NM_001110272, NM_145919	XM_006511796, XM_006511798, XM_006511799, XM_006511800, XM_006511801, XM_006511802, XM_006511803, XM_006511804, XM_006511805, XM_011242909, XM_011242910	protein_coding	ENSMUSG00000042210
Abhd14b	.	.	.	.	.	.	231.273	240.14	282.95	253.91	227.825	234.721	229.689	250.591	NM_029631	XM_006511847, XM_006511848	protein_coding	ENSMUSG00000042073
Abhd15	.	.	.	.	.	.	6.42028	5.88723	8.9903	7.01361	7.08181	5.75876	6.41794	5.35651	NM_026185	.	protein_coding	ENSMUSG00000000686
Abhd16a	.	.	.	.	.	.	15.177	14.7352	18.4957	18.5134	14.8727	15.4813	15.028	14.4423	NM_178592	XM_006523891	protein_coding	ENSMUSG00000007036
Abhd16b	.	.	.	.	.	.	0	0	0	0	0	0	0	0	NM_183181	.	protein_coding	ENSMUSG00000055882
Abhd17a	.	.	.	.	.	.	78.1769	81.8512	105.658	88.6944	77.9233	78.4306	85.3411	78.3613	NM_145421	.	protein_coding	ENSMUSG00000003346
Abhd17b	.	.	.	.	.	.	10.3191	6.35376	7.3613	5.59262	9.58303	11.0553	5.16373	7.54378	NM_146096	XM_011247228	protein_coding	ENSMUSG00000047368
Abhd17c	.	.	.	.	.	.	35.2285	31.0001	29.3846	30.9771	37.7028	32.7541	30.0546	31.9457	NM_133722	.	protein_coding	ENSMUSG00000038459
Abhd18	.	.	.	.	.	.	2.12894	2.36494	1.58515	2.18428	2.04541	2.21246	2.24611	2.48378	NM_026622	XM_006500781	protein_coding	ENSMUSG00000037818
Abhd2	.	.	.	.	.	.	4.36323	3.96169	6.83076	5.5003	6.18635	2.54011	3.79351	4.12986	NM_018811	.	protein_coding	ENSMUSG00000039202
Abhd3	.	.	.	.	.	.	21.6977	19.5388	28.6401	28.0977	20.0143	23.3811	22.819	16.2586	NM_134130	.	protein_coding	ENSMUSG00000002475
Abhd4	.	.	.	.	.	.	15.4513	19.728	20.6985	24.1203	16.2713	14.6313	19.9536	19.5025	NM_001205181, NM_001205181, NM_134076	XM_006518367	protein_coding	ENSMUSG00000040997
Abhd5	.	.	.	.	.	.	9.56852	9.5758	8.70108	8.87017	9.77234	9.3647	9.91175	9.23984	NM_026179	XM_006512244, XM_006512245, XM_011242995	protein_coding	ENSMUSG00000032540
Abhd6	.	.	.	.	.	.	17.0837	14.4764	28.1639	17.9352	14.6455	19.522	14.5507	14.4022	NM_025341	XM_006518073, XM_006518074, XM_006518075	protein_coding	ENSMUSG00000025277
Abhd8	.	.	.	.	.	.	2.67238	1.62281	1.70796	1.54158	2.8091	2.53566	1.71285	1.53278	NM_022419	.	protein_coding	ENSMUSG00000007950
Abi1	.	.	.	.	.	.	8.00875	7.76475	8.50043	7.2984	7.246	8.77149	8.48767	7.04183	NM_001077190, NM_001077190, NM_001077192, NM_001077190, NM_001077192, NM_001077193, NM_001077190, NM_001077192, NM_001077193, NM_007380, NM_001077190, NM_001077192, NM_001077193, NM_007380, NM_145994	XM_006497617, XM_006497618, XM_006497619, XM_006497620	protein_coding	ENSMUSG00000058835
Abi2	.	.	.	.	.	.	0.116661	0.0611631	0.197246	0.159352	0.117676	0.115647	0	0.122326	NM_001198570, NM_001198570, NM_001198571, NM_001198570, NM_001198571, NM_198127	XM_006496075, XM_006496076, XM_006496077, XM_006496078, XM_006496080, XM_006496081, XM_006496084, XM_006496085	protein_coding	ENSMUSG00000026782
Abi3	.	.	.	.	.	.	0.35228	0.325959	1.62552	0.803904	0.372742	0.331817	0.0485724	0.603345	NM_001163464, NM_001163464, NM_025659	.	protein_coding	ENSMUSG00000018381
Abi3bp	.	.	.	.	.	.	0.189334	0.158542	0.400213	0.289875	0.116193	0.262476	0.109481	0.207603	NM_001014399, NM_001014399, NM_001014422, NM_001014399, NM_001014422, NM_001014423, NM_001014399, NM_001014422, NM_001014423, NM_001014424, NM_001014399, NM_001014422, NM_001014423, NM_001014424, NM_178790	XM_006522278, XM_006522279, XM_006522280, XM_006522281, XM_006522282, XM_006522283, XM_006522284, XM_006522285	protein_coding	ENSMUSG00000035258
Abl1	.	.	.	.	.	.	2.30946	2.03753	1.61403	1.88174	2.59707	2.02185	1.87109	2.20397	NM_001112703, NM_001112703, NM_001283045, NM_001112703, NM_001283045, NM_001283046, NM_001112703, NM_001283045, NM_001283046, NM_001283047, NM_001112703, NM_001283045, NM_001283046, NM_001283047, NM_009594	XM_006497621, XM_011239012	protein_coding	ENSMUSG00000026842
Abl2	.	.	.	.	.	.	0.383465	0.259783	0.338613	0.418367	0.39808	0.36885	0.1886	0.330966	NM_001136104, NM_001136104, NM_009595	XM_006496613, XM_006496614, XM_006496615, XM_006496616, XM_006496620, XM_006496621, XM_011238737, XM_011238738	protein_coding	ENSMUSG00000026596
Ablim1	.	.	.	.	.	.	3.45766	2.65472	2.18973	2.22116	3.86166	3.05366	2.653	2.65644	NM_001103177, NM_001103177, NM_001103178, NM_001103177, NM_001103178, NM_001290813, NM_001103177, NM_001103178, NM_001290813, NM_001290815, NM_001103177, NM_001103178, NM_001290813, NM_001290815, NM_001290816, NM_001103177, NM_001103178, NM_001290813, NM_001290815, NM_001290816, NM_178688	XM_006527028, XM_006527033, XM_006527034, XM_006527035, XM_006527036, XM_006527037, XM_006527038, XM_006527039, XM_006527040, XM_006527041, XM_006527044, XM_006527048	protein_coding	ENSMUSG00000025085
Ablim2	.	.	.	.	.	.	0.242282	0.303388	0.481321	0.797293	0.378953	0.10561	0	0.606777	NM_001177696, NM_001177696, NM_001177697, NM_001177696, NM_001177697, NM_001177698, NM_001177696, NM_001177697, NM_001177698, NM_001177699, NM_001177696, NM_001177697, NM_001177698, NM_001177699, NM_001177700, NM_001177696, NM_001177697, NM_001177698, NM_001177699, NM_001177700, NM_177678	XM_006503906, XM_006503907, XM_006503908, XM_006503909, XM_006503910, XM_006503911, XM_006503912, XM_006503913, XM_006503915, XM_006503916, XM_006503917, XM_006503918, XM_006503920, XM_006503921, XM_006503922, XM_006503923, XM_006503924, XM_006503926	protein_coding	ENSMUSG00000029095
Ablim3	.	.	.	.	.	.	2.12851	3.01148	3.49844	2.56725	2.52402	1.733	3.13715	2.88582	NM_001164491, NM_001164491, NM_198649	XM_006526005, XM_006526006, XM_006526007, XM_006526008, XM_006526009, XM_006526010, XM_006526011	protein_coding	ENSMUSG00000032735
Abo	.	.	.	.	.	.	0	0	0	0	0	0	0	0	NM_001290444, NM_001290444, NM_030718	XM_006498457, XM_011239214	protein_coding	ENSMUSG00000015787
Abr	.	.	.	.	.	.	0.188673	0.143694	0.317775	0.368781	0.0967477	0.280598	0.108717	0.178671	NM_001291186, NM_001291186, NM_198018, NM_001291186, NM_198018, NM_198894, NM_001291186, NM_198018, NM_198894, NM_198895	XM_006531982	protein_coding	ENSMUSG00000017631
Abra	.	.	.	.	.	.	0	0	0	0	0	0	0	0	NM_175456	.	protein_coding	ENSMUSG00000042895
Abracl	.	.	.	.	.	.	14.7883	14.9975	17.2744	17.5842	15.4237	14.1529	15.8644	14.1305	NM_028440	XM_011243210	protein_coding	ENSMUSG00000078453
Abt1	.	.	.	.	.	.	8.06916	7.26876	8.21697	7.215	8.21345	7.92487	6.22342	8.3141	NM_013924	.	protein_coding	ENSMUSG00000036376
Abtb1	.	.	.	.	.	.	16.2615	17.4199	13.1238	11.8431	15.8455	16.6775	18.0123	16.8276	NM_030251	XM_006506792, XM_006506793, XM_006506794	protein_coding	ENSMUSG00000030083
Abtb2	.	.	.	.	.	.	0.892926	0.757896	1.07424	1.08157	1.01609	0.769765	1.0144	0.501395	NM_178890	.	protein_coding	ENSMUSG00000032724
AC139131.1	.	.	.	.	.	.	0.0368904	7.41849e-07	0.010279	1.12093e-06	0.0116293	0.0621515	1.1272e-06	3.56496e-07	.	.	protein_coding	ENSMUSG00000110107
Acaa1a	.	.	.	.	.	.	98.8526	90.0313	163.903	125.751	104.563	93.1423	85.461	94.6016	NM_130864	XM_006511923, XM_006511924	protein_coding	ENSMUSG00000036138
Acaa1b	.	.	◎	◎	.	◎	485.797	457.324	1280.1	957.113	438.99	532.603	481.074	433.574	NM_146230	XM_006512114	protein_coding	ENSMUSG00000010651
Acaa2	.	.	.	.	.	.	702.721	632.845	779.33	671.431	683.376	722.067	665.34	600.35	NM_177470	.	protein_coding	ENSMUSG00000036880
Acaca	.	.	.	.	.	.	6.31727	7.467	5.43178	6.74387	6.69785	5.93669	5.91671	9.01729	NM_133360	XM_006531953, XM_006531954, XM_006531955, XM_006531956, XM_006531957, XM_006531958, XM_011248666, XM_011248667	protein_coding	ENSMUSG00000020532
Acacb	.	.	.	.	.	.	6.44032	11.2128	5.29871	6.55016	7.05441	5.82622	10.1993	12.2263	NM_133904	XM_006530111, XM_006530112, XM_006530113, XM_006530114	protein_coding	ENSMUSG00000042010
Acad10	.	.	.	.	.	.	4.77155	4.52248	4.15947	3.51535	4.97133	4.57178	3.75371	5.29125	NM_028037	XM_006530458, XM_006530459, XM_006530460, XM_006530461, XM_006530462, XM_011248241	protein_coding	ENSMUSG00000029456
Acad11	.	.	.	.	.	.	52.3834	50.3527	78.9454	64.4781	54.284	50.4829	47.846	52.8594	NM_175324	.	protein_coding	ENSMUSG00000090150
Acad12	.	.	.	.	.	.	1.33137	1.68276	1.71835	2.2012	1.06977	1.59297	1.74639	1.61913	NM_178799	XM_011248231	protein_coding	ENSMUSG00000042647
Acad8	.	.	.	.	.	.	16.1521	14.6768	12.217	12.37	15.6718	16.6324	13.3272	16.0263	NM_025862	XM_006510549, XM_006510550	protein_coding	ENSMUSG00000031969
Acad9	.	.	.	.	.	.	5.61112	6.42016	6.78956	7.15945	5.46065	5.76159	6.42608	6.41425	NM_172678	.	protein_coding	ENSMUSG00000027710
Acadl	.	.	.	.	.	.	74.4401	68.4649	113.024	97.1739	69.4146	79.4656	66.3705	70.5592	NM_007381	.	protein_coding	ENSMUSG00000026003
Acadm	.	.	.	.	.	.	79.125	78.4297	133.899	113.055	78.4761	79.774	82.9927	73.8667	NM_007382	.	protein_coding	ENSMUSG00000062908
Acads	.	.	.	.	.	.	123.936	109.056	123.937	112.147	122.753	125.12	107.185	110.928	NM_007383	.	protein_coding	ENSMUSG00000029545
Acadsb	.	.	.	.	.	.	21.2094	18.7435	15.2036	13.6174	20.161	22.2577	19.5314	17.9556	NM_025826	.	protein_coding	ENSMUSG00000030861
Acadvl	.	.	.	.	.	.	162.67	141.166	167.323	137.541	160.68	164.66	143.466	138.865	NM_017366	.	protein_coding	ENSMUSG00000018574
Acan	.	.	.	.	.	.	0	0	0	0	0	0	0	0	NM_007424	XM_006540566	protein_coding	ENSMUSG00000030607
Acap1	.	.	.	.	.	.	0.141801	0.14853	0.372569	0.323674	0	0.283602	0.180654	0.116406	NM_153788	.	protein_coding	ENSMUSG00000001588
Acap2	.	.	.	.	.	.	1.01238	0.975076	1.21543	1.28816	1.02313	1.00163	1.01893	0.931224	NM_030138	XM_006522743, XM_006522744, XM_006522746, XM_006522747, XM_006522748, XM_006522749, XM_011246044	protein_coding	ENSMUSG00000049076
Acap3	.	.	.	.	.	.	0.40924	0.490218	0.647749	0.57779	0.611421	0.207059	0.253252	0.727183	NM_207223	XM_006538541, XM_006538542	protein_coding	ENSMUSG00000029033
Acat1	.	.	.	.	.	.	43.5673	46.9428	78.9299	63.3986	40.3344	46.8001	44.1287	49.7569	NM_144784	.	protein_coding	ENSMUSG00000032047
Acat2	.	.	.	.	.	.	28.2676	30.3606	22.3677	19.0143	29.2952	27.24	33.5268	27.1943	NM_009338	.	protein_coding	ENSMUSG00000023832
Acat3	.	.	.	.	.	.	114.754	105.402	96.9815	109.234	108.579	120.93	115.989	94.8141	NM_153151	.	protein_coding	ENSMUSG00000062480
Acbd3	.	.	.	.	.	.	1.95545	2.37384	2.73832	3.11468	2.3238	1.5871	2.40011	2.34758	NM_133225	.	protein_coding	ENSMUSG00000026499
Acbd4	.	.	.	.	.	.	32.9832	39.8727	34.3053	41.8683	32.7105	33.2559	39.5537	40.1917	NM_025988	.	protein_coding	ENSMUSG00000056938
Acbd5	.	.	.	.	.	.	47.9387	46.7725	51.035	52.1575	46.2716	49.6057	47.022	46.523	NM_001102436, NM_001102436, NM_001102437, NM_001102436, NM_001102437, NM_001102438, NM_001102436, NM_001102437, NM_001102438, NM_028793	XM_006498385, XM_006498386, XM_006498387, XM_011239202	protein_coding	ENSMUSG00000026781
Acbd6	.	.	.	.	.	.	49.399	47.5427	47.1887	44.8763	43.834	54.964	49.8367	45.2487	NM_001145781, NM_001145781, NM_026683, NM_001145781, NM_026683, NM_028250	.	protein_coding	ENSMUSG00000033701
Acbd7	.	.	.	.	.	.	0	0	0	0.103436	0	0	0	0	NM_030063	.	protein_coding	ENSMUSG00000026644
Accs	.	.	.	.	.	.	0.886067	1.17371	1.0389	1.02038	0.976173	0.795961	1.39652	0.950898	NM_001290782, NM_001290782, NM_183220	XM_006499760, XM_006499761, XM_006499762, XM_006499763, XM_006499764, XM_006499765, XM_006499766, XM_006499768, XM_011239625	protein_coding	ENSMUSG00000040272
Accsl	.	.	.	.	.	.	0	0	0	0	0	0	0	0	NM_001033452	XM_011239645, XM_011239646	protein_coding	ENSMUSG00000075023
Acd	.	.	.	.	.	.	3.54631	3.36189	3.50377	2.99319	4.08485	3.00777	3.15896	3.56483	NM_001012638	XM_006531169, XM_006531174	protein_coding	ENSMUSG00000038000
Ace	.	.	.	.	.	.	0.211111	0.0658697	0.105573	0.208186	0.242942	0.179281	0	0.131739	NM_001281819, NM_001281819, NM_009598, NM_001281819, NM_009598, NM_207624	.	protein_coding	ENSMUSG00000020681
Ace2	.	.	.	.	.	.	0.0257477	0.0604529	0	0	0.0237467	0.0277488	0.0244956	0.0964102	NM_001130513, NM_001130513, NM_027286	.	protein_coding	ENSMUSG00000015405
Ace3	.	.	.	.	.	.	0	0	0	0	0	0	0	0	NM_001101453	XM_006533053, XM_006533054, XM_006533055, XM_006533056, XM_006533058	protein_coding	ENSMUSG00000101605
Acer1	.	.	.	.	.	.	0	0	0	0	0	0	0	0	NM_175731	.	protein_coding	ENSMUSG00000045019
Acer2	.	.	.	.	.	.	0.957171	0.417404	1.15955	1.18548	0.921212	0.993131	0.316546	0.518262	NM_001290541, NM_001290541, NM_139306	XM_006537877, XM_006537878	protein_coding	ENSMUSG00000038007
Acer3	.	.	.	.	.	.	2.29963	1.59488	2.41343	2.32748	2.62634	1.97292	1.5009	1.68887	NM_025408	.	protein_coding	ENSMUSG00000030760
Ache	.	.	.	.	.	.	0.0515885	0.0270167	0.0416134	0.136251	0.0490158	0.0541611	0.0540333	0	NM_001290010, NM_001290010, NM_009599	.	protein_coding	ENSMUSG00000023328
Acin1	.	.	.	.	.	.	8.26337	6.05028	8.77192	7.7957	7.48332	9.04341	5.17813	6.92243	NM_001085472, NM_001085472, NM_001085473, NM_001085472, NM_001085473, NM_001242605, NM_001085472, NM_001085473, NM_001242605, NM_001242606, NM_001085472, NM_001085473, NM_001242605, NM_001242606, NM_019567, NM_001085472, NM_001085473, NM_001242605, NM_001242606, NM_019567, NM_023190	XM_006519296, XM_006519297, XM_006519298, XM_006519301, XM_006519304, XM_006519308	protein_coding	ENSMUSG00000022185
Ackr1	.	.	.	.	.	.	0.761139	0.401231	1.17164	0.53434	0.667938	0.85434	0.485328	0.317134	NM_010045	.	protein_coding	ENSMUSG00000037872
Ackr2	.	.	.	.	.	.	0.191651	0.316588	0.418753	0.434782	0.236072	0.14723	0.219181	0.413995	NM_001276719, NM_001276719, NM_021609	XM_006512203, XM_006512204	protein_coding	ENSMUSG00000044534
Ackr3	.	.	.	.	.	.	0.018256	0.0472212	0.0757825	0.0792332	0	0.036512	0	0.0944423	NM_001271607, NM_001271607, NM_007722	.	protein_coding	ENSMUSG00000044337
Ackr4	.	.	.	.	.	.	0.132867	0.12283	0.326987	0.17466	0.177132	0.0886013	0.0737985	0.171861	NM_145700	XM_006511734, XM_006511735	protein_coding	ENSMUSG00000079355
Acly	.	.	.	.	.	.	26.1151	52.0596	40.092	42.2749	34.7621	17.4682	56.7215	47.3977	NM_001199296, NM_001199296, NM_134037	.	protein_coding	ENSMUSG00000020917
Acmsd	.	.	◎	.	.	◎	6.82094	6.98982	2.25332	4.19843	5.3985	8.24338	6.42654	7.55311	NM_001033041	.	protein_coding	ENSMUSG00000026348
Acnat1	.	.	.	.	.	.	4.08454	3.75153	4.22779	4.31378	3.75569	4.41339	2.67227	4.83079	NM_001164565	XM_006537842, XM_006537843, XM_011250001, XM_011250002, XM_011250003, XM_011250004, XM_011250005	protein_coding	ENSMUSG00000070985
Acnat2	.	.	◎	◎	.	◎	2.855	2.34323	12.3212	12.7558	4.15899	1.55101	2.76678	1.91967	NM_145368	XM_006537726, XM_011249968	protein_coding	ENSMUSG00000060317
Aco1	.	.	.	.	.	.	61.3144	60.8565	64.0357	57.4315	58.1449	64.4839	59.0768	62.6361	NM_007386	.	protein_coding	ENSMUSG00000028405
Aco2	.	.	.	.	.	.	46.8347	53.7113	67.4409	53.4011	40.9213	52.7481	51.0407	56.3818	NM_080633	.	protein_coding	ENSMUSG00000022477
Acod1	.	.	.	.	.	.	0.0327104	0.14473	0	0.0617123	0.0654209	0	0.0344027	0.255058	NM_008392	.	protein_coding	ENSMUSG00000022126
Acot1	.	◎	◎	.	.	◎	4.06921	5.08978	20.0047	8.40786	4.77567	3.36276	4.53693	5.64264	NM_012006	.	protein_coding	ENSMUSG00000072949
Acot10	.	.	.	.	.	.	0	0.0294433	0	0	0	0	0.0588867	0	NM_022816	.	protein_coding	ENSMUSG00000047565
Acot11	.	.	◎	◎	.	◎	1.52078	2.06781	4.04564	4.89896	1.07802	1.96353	1.68078	2.45483	NM_025590	XM_006503181, XM_011240556, XM_011240557	protein_coding	ENSMUSG00000034853
Acot12	.	.	.	.	.	.	21.1598	21.5425	31.0743	27.4041	20.5406	21.779	20.5316	22.5535	NM_028790	XM_006517413	protein_coding	ENSMUSG00000021620
Acot13	.	.	.	.	.	.	92.1663	93.3928	124.758	109.63	86.2548	98.0778	99.9867	86.7989	NM_025790	.	protein_coding	ENSMUSG00000006717
Acot2	.	.	.	.	.	.	0.0813333	0.199068	2.06099	0.880672	0	0.162667	0.261649	0.136486	NM_134188	.	protein_coding	ENSMUSG00000021226
Acot3	.	◎	◎	.	.	◎	2.14115	4.0976	25.9059	5.74177	1.54266	2.73963	6.29427	1.90093	NM_134246	XM_006515508, XM_006515509	protein_coding	ENSMUSG00000021228
Acot4	.	◎	◎	.	.	◎	3.97621	4.77756	15.2047	7.02972	4.63568	3.31674	5.19707	4.35805	NM_134247	.	protein_coding	ENSMUSG00000052392
Acot5	.	.	.	.	.	.	0	0	0.0359066	0	0	0	0	0	NM_145444	XM_006515693, XM_011244074	protein_coding	ENSMUSG00000042540
Acot6	.	.	.	.	.	.	0.148953	0.101717	0.178229	0.322499	0.169118	0.128787	0.120242	0.083193	NM_172580	.	protein_coding	ENSMUSG00000043487
Acot7	.	.	.	.	.	.	25.07	25.1225	24.2765	22.32	21.6844	28.4556	26.7165	23.5284	NM_001146057, NM_001146057, NM_001146058, NM_001146057, NM_001146058, NM_133348	XM_006539169	protein_coding	ENSMUSG00000028937
Acot8	.	.	.	.	.	.	15.0411	14.6425	21.5011	19.5379	13.5581	16.524	16.1793	13.1057	NM_133240	XM_006498829	protein_coding	ENSMUSG00000017307
Acot9	.	.	.	.	.	.	1.17921	1.0073	1.64393	1.05608	1.003	1.35541	0.938043	1.07656	NM_001313718, NM_001313718, NM_019736	XM_006528920	protein_coding	ENSMUSG00000025287
Acox1	.	.	◎	.	.	◎	318.404	345.603	640.546	603.487	308.537	328.271	345.987	345.219	NM_001271898, NM_001271898, NM_015729	XM_006532002	protein_coding	ENSMUSG00000020777
Acox2	.	.	.	.	.	.	49.0859	56.4225	53.0631	64.7665	44.2165	53.9554	55.2293	57.6157	NM_001161667, NM_001161667, NM_053115	XM_006518108	protein_coding	ENSMUSG00000021751
Acox3	.	.	.	.	.	.	4.77384	3.99087	5.30334	4.81649	5.08145	4.46623	4.08207	3.89967	NM_030721	XM_006504196, XM_006504197, XM_006504198, XM_006504199, XM_006504200, XM_011240801	protein_coding	ENSMUSG00000029098
Acoxl	.	.	.	.	.	.	0	0	0	0.0273814	0	0	0	0	NM_028765	XM_006500273, XM_011239808	protein_coding	ENSMUSG00000027380
Acp1	.	.	.	.	.	.	19.6025	20.2077	17.1769	17.1203	21.1845	18.0204	20.2032	20.2122	NM_001110239, NM_001110239, NM_021330	.	protein_coding	ENSMUSG00000044573
Acp2	.	.	.	.	.	.	6.17572	8.16817	6.97201	7.8345	6.03118	6.32026	7.90084	8.4355	NM_007387	XM_011239257	protein_coding	ENSMUSG00000002103
Acp5	.	.	.	.	.	.	136.232	135.186	133.306	129.61	129.601	142.864	147.528	122.843	NM_001102404, NM_001102404, NM_001102405, NM_001102404, NM_001102405, NM_007388	XM_006509944, XM_006509945, XM_006509946, XM_011242384	protein_coding	ENSMUSG00000001348
Acp6	.	.	.	.	.	.	17.0737	17.7783	15.896	16.4133	16.6079	17.5395	19.8639	15.6928	NM_019800	.	protein_coding	ENSMUSG00000028093
Acp7	.	.	.	.	.	.	0	0	0	0	0	0	0	0	NM_175319	XM_006539447, XM_006539448, XM_006539449, XM_006539450	protein_coding	ENSMUSG00000037469
Acpp	.	.	.	◎	.	◎	1.23714	2.1582	0.462233	0.965393	1.33611	1.13816	2.41737	1.89903	NM_019807, NM_019807, NM_207668	.	protein_coding	ENSMUSG00000032561
Acpt	.	.	.	.	.	.	0	0	0	0	0	0	0	0	NM_001195034	XM_011250772	protein_coding	ENSMUSG00000012777
Acr	.	.	.	.	.	.	0.0301119	0	0	0	0.0602237	0	0	0	NM_001205049, NM_001205049, NM_001277245, NM_001205049, NM_001277245, NM_001277246, NM_001205049, NM_001277245, NM_001277246, NM_001277247, NM_001205049, NM_001277245, NM_001277246, NM_001277247, NM_013455	XM_006520299, XM_006520300	protein_coding	ENSMUSG00000022622
Acrbp	.	.	.	.	.	.	0.543111	0.689769	0.706384	0.464657	0.713704	0.372518	0.852676	0.526862	NM_001127340, NM_001127340, NM_016845	.	protein_coding	ENSMUSG00000072770
Acrv1	.	.	.	.	.	.	0	0	0	0	0	0	0	0	NM_007391	.	protein_coding	ENSMUSG00000032110
Acsbg1	.	.	.	.	.	.	0.032068	0	0	0	0	0.0641359	0	0	NM_053178	XM_006511589	protein_coding	ENSMUSG00000032281
Acsbg2	.	.	.	.	.	.	0	0	0	0	0	0	0	0	NM_001039114	XM_006524443	protein_coding	ENSMUSG00000024207
Acsf2	.	.	.	.	.	.	62.0926	53.4094	74.6196	56.1302	56.4919	67.6933	51.9197	54.899	NM_153807	.	protein_coding	ENSMUSG00000076435
Acsf3	.	.	.	.	.	.	14.6337	12.5057	18.0698	16.7113	12.987	16.2804	11.6966	13.3148	NM_144932	XM_006531030, XM_006531031, XM_006531032	protein_coding	ENSMUSG00000015016
Acsl1	.	.	◎	.	.	◎	118.723	134.705	280.654	200.561	110.727	126.718	139.165	130.246	NM_001302163, NM_001302163, NM_007981	XM_006509262, XM_006509264, XM_006509265, XM_006509266	protein_coding	ENSMUSG00000018796
Acsl3	.	.	.	.	.	.	5.51974	7.65569	4.48091	5.8457	6.50797	4.5315	8.89205	6.41933	NM_001033606, NM_001033606, NM_001136222, NM_001033606, NM_001136222, NM_028817	.	protein_coding	ENSMUSG00000032883
Acsl4	.	.	.	.	.	.	6.89882	7.82708	5.48345	7.18869	6.62779	7.16984	7.75249	7.90167	NM_001033600, NM_001033600, NM_019477, NM_001033600, NM_019477, NM_207625	XM_011247842, XM_011247843	protein_coding	ENSMUSG00000031278
Acsl5	.	.	.	.	.	.	120.803	149.07	110.504	105.628	120.017	121.59	148.862	149.278	NM_027976	XM_006527178	protein_coding	ENSMUSG00000024981
Acsl6	.	.	.	.	.	.	0.0475271	0.176128	0.0954339	0.105014	0.0145256	0.0805286	0.219797	0.132459	NM_001033597, NM_001033597, NM_001033598, NM_001033597, NM_001033598, NM_001033599, NM_001033597, NM_001033598, NM_001033599, NM_144823	XM_006532843, XM_006532844, XM_006532845, XM_011248902	protein_coding	ENSMUSG00000020333
Acsm1	.	.	.	.	.	.	172.594	160.059	131.991	116.52	176.228	168.961	162.668	157.45	NM_054094	XM_006507214	protein_coding	ENSMUSG00000033533
Acsm2	.	.	.	.	.	.	0.271071	0.517758	0.358251	0.141771	0.143212	0.398931	0.487847	0.54767	NM_001177977, NM_001177977, NM_001177978, NM_001177977, NM_001177978, NM_146197	.	protein_coding	ENSMUSG00000030945
Acsm3	.	.	.	.	.	.	13.5692	13.5755	25.1411	24.055	11.9225	15.2159	13.7235	13.4275	NM_016870, NM_016870, NM_212441, NM_016870, NM_212441, NM_212442	XM_006507475, XM_011241699, XM_011241700	protein_coding	ENSMUSG00000030935
Acsm4	.	.	.	.	.	.	0	0	0	0	0	0	0	0	NM_178414	.	protein_coding	ENSMUSG00000047026
Acsm5	.	.	.	.	.	.	24.3522	25.6041	26.8445	22.1722	25.7497	22.9546	25.2972	25.9111	NM_178758	XM_006507904, XM_006507905	protein_coding	ENSMUSG00000030972
Acss1	.	.	.	.	.	.	0.0111722	0.0461563	0.0217196	0.0669942	0.0223445	0	0.0710023	0.0213102	NM_080575	.	protein_coding	ENSMUSG00000027452
Acss2	.	.	.	◎	.	◎	66.8323	120.407	39.0424	36.1057	60.7466	72.918	127.836	112.979	NM_019811	XM_006499973, XM_006499974, XM_006499975	protein_coding	ENSMUSG00000027605
Acss3	.	.	.	.	.	.	0.35819	0.48646	0.968512	0.454093	0.411837	0.304543	0.399283	0.573637	NM_001142804, NM_001142804, NM_198636	.	protein_coding	ENSMUSG00000035948
Acta1	.	.	.	.	.	.	0	0	0	0.111096	0	0	0	0	NM_001272041, NM_001272041, NM_009606	.	protein_coding	ENSMUSG00000031972
Acta2	.	.	.	.	.	.	0.622567	0.393501	0.476842	0.451471	0	1.24513	0.0519345	0.735068	NM_007392	.	protein_coding	ENSMUSG00000035783
Actb	.	.	.	.	.	.	191.109	172.567	231.705	304.147	195.48	186.738	151.668	193.467	NM_007393	.	protein_coding	ENSMUSG00000029580
Actbl2	.	.	.	.	.	.	0	0	0	0	0	0	0	0	NM_175497	.	protein_coding	ENSMUSG00000055194
Actc1	.	.	.	.	.	.	0	0	0	0.0322367	0	0	0	0	NM_009608	.	protein_coding	ENSMUSG00000068614
Actg1	.	.	.	.	.	.	15.7476	16.42	30.8297	28.9697	15.5704	15.9249	13.9811	18.8589	NM_009609	.	protein_coding	ENSMUSG00000062825
Actg2	.	.	.	.	.	.	0.0784886	0	0.15735	0.138606	0	0.156977	0	0	NM_009610	.	protein_coding	ENSMUSG00000059430
Actl10	.	.	.	.	.	.	0	0	0	0	0	0	0	0	NM_001171640	.	protein_coding	ENSMUSG00000078129
Actl11	.	.	.	.	.	.	0	0	0	0	0	0	0	0	NM_026338	.	protein_coding	ENSMUSG00000066368
Actl6a	.	.	.	.	.	.	8.19399	6.80341	6.43595	7.79485	8.16767	8.22031	7.26499	6.34182	NM_019673	XM_006535503	protein_coding	ENSMUSG00000027671
Actl6b	.	.	.	.	.	.	0	0	0	0	0	0	0	0	NM_031404	XM_006504635, XM_006504636, XM_006504637, XM_006504639	protein_coding	ENSMUSG00000029712
Actl7a	.	.	.	.	.	.	0	0	0	0	0	0	0	0	NM_009611	.	protein_coding	ENSMUSG00000070979
Actl7b	.	.	.	.	.	.	0	0	0	0	0	0	0	0	NM_025271	.	protein_coding	ENSMUSG00000070980
Actl9	.	.	.	.	.	.	0	0	0.03203	0	0	0	0	0	NM_183282	.	protein_coding	ENSMUSG00000092519
Actn1	.	.	.	.	.	.	5.27161	4.87985	5.05231	4.68948	4.78761	5.75562	4.22985	5.52986	NM_134156	XM_006515384, XM_006515385, XM_006515386, XM_006515387, XM_006515388, XM_006515389	protein_coding	ENSMUSG00000015143
Actn2	.	.	.	.	.	.	0	0	0	0	0	0	0	0	NM_033268	.	protein_coding	ENSMUSG00000052374
Actn3	.	.	.	.	.	.	0.0137792	0.0440372	0	0.0135289	0.0275583	0	0.0880744	0	NM_013456	.	protein_coding	ENSMUSG00000006457
Actn4	.	.	.	.	.	.	29.8046	29.3724	26.8478	26.5438	26.9955	32.6137	30.8406	27.9043	NM_021895	XM_006540254, XM_006540255, XM_006540256, XM_006540257	protein_coding	ENSMUSG00000054808
Actr10	.	.	.	.	.	.	13.0078	14.092	11.4895	14.4257	12.4308	13.5848	15.0999	13.0842	NM_019785	.	protein_coding	ENSMUSG00000021076
Actr1a	.	.	.	.	.	.	17.0339	17.9195	17.7746	18.0161	16.9907	17.0771	16.9916	18.8474	NM_016860	.	protein_coding	ENSMUSG00000025228
Actr1b	.	.	.	.	.	.	17.9776	16.5068	19.5807	18.2855	17.9577	17.9975	16.3927	16.6209	NM_146107	XM_011238484, XM_011238485	protein_coding	ENSMUSG00000037351
Actr2	.	.	.	.	.	.	21.3459	19.717	18.1252	22.2484	21.8023	20.8895	20.9747	18.4593	NM_146243	XM_006514780	protein_coding	ENSMUSG00000020152
Actr3	.	.	.	.	.	.	21.6796	23.6444	22.7866	24.7492	21.1646	22.1946	23.9765	23.3122	NM_001205385, NM_001205385, NM_001205386, NM_001205385, NM_001205386, NM_023735	.	protein_coding	ENSMUSG00000026341
Actr3b	.	.	.	.	.	.	0.077204	0	0	0.0202508	0.0452532	0.109155	0	0	NM_001004365, NM_001004365, NM_001310504	XM_006535713, XM_006535714, XM_011249768	protein_coding	ENSMUSG00000056367
Actr5	.	.	.	.	.	.	2.26042	2.4388	2.00297	1.91393	2.26962	2.25121	2.3029	2.5747	NM_175419	XM_006498566	protein_coding	ENSMUSG00000037761
Actr6	.	.	.	.	.	.	3.68898	3.33332	3.55034	3.8331	4.47008	2.90789	3.14712	3.51952	NM_025914	XM_006513965, XM_006513966, XM_006513967, XM_011243532	protein_coding	ENSMUSG00000019948
Actr8	.	.	.	.	.	.	9.0899	9.40955	7.35532	7.21388	10.1161	8.06373	8.6354	10.1837	NM_027493	XM_006519309	protein_coding	ENSMUSG00000015971
Actrt1	.	.	.	.	.	.	0	0	0	0	0	0	0	0	NM_028514	.	protein_coding	ENSMUSG00000046615
Actrt2	.	.	.	.	.	.	0	0	0	0	0	0	0	0	NM_028513	.	protein_coding	ENSMUSG00000051276
Actrt3	.	.	.	.	.	.	0	0	0	0.0221325	0	0	0	0	NM_029690	.	protein_coding	ENSMUSG00000037737
Acvr1	.	.	.	.	.	.	2.96232	3.267	2.74407	2.81478	3.89954	2.02511	3.39606	3.13794	NM_001110204, NM_001110204, NM_001110205, NM_001110204, NM_001110205, NM_007394	XM_006497622	protein_coding	ENSMUSG00000026836
Acvr1b	.	.	.	.	.	.	1.78368	1.85486	1.5584	1.83928	1.83564	1.73171	1.78674	1.92298	NM_007395	.	protein_coding	ENSMUSG00000000532
Acvr1c	.	.	.	.	.	.	0	0	0.00519586	0	0	0	0	0	NM_001033369, NM_001033369, NM_001111030	XM_006498085, XM_006498086, XM_011239108	protein_coding	ENSMUSG00000026834
Acvr2a	.	.	.	.	.	.	2.26859	1.90893	1.97348	1.66926	2.33718	2.2	1.61387	2.20399	NM_007396	XM_006497623	protein_coding	ENSMUSG00000052155
Acvr2b	.	.	.	.	.	.	1.4746	1.50211	0.522699	0.850088	1.2119	1.73729	1.64684	1.35737	NM_007397	XM_006511925, XM_006511926	protein_coding	ENSMUSG00000061393
Acvrl1	.	.	.	.	.	.	0.501727	0.31391	0.852025	0.399549	0.412906	0.590548	0.157735	0.470086	NM_001277255, NM_001277255, NM_001277257, NM_001277255, NM_001277257, NM_001277258, NM_001277255, NM_001277257, NM_001277258, NM_001277259, NM_001277255, NM_001277257, NM_001277258, NM_001277259, NM_009612	.	protein_coding	ENSMUSG00000000530
Acy1	.	.	.	.	.	.	23.308	25.1269	30.554	25.5323	22.7714	23.8446	24.7382	25.5157	NM_001276442, NM_001276442, NM_025371	.	protein_coding	ENSMUSG00000023262
Acy3	.	.	.	.	.	.	62.0599	66.845	89.3295	89.5853	51.5216	72.5982	65.8394	67.8506	NM_001302479, NM_001302479, NM_001302480, NM_001302479, NM_001302480, NM_001302481	.	protein_coding	ENSMUSG00000024866
Acyp1	.	.	.	.	.	.	6.50351	9.67013	8.96499	10.2661	7.24101	5.76601	12.2073	7.13291	NM_025421	XM_006516139, XM_011244156	protein_coding	ENSMUSG00000008822
Acyp2	.	.	.	.	.	.	0.630918	2.14391	3.15196	2.95265	0.653545	0.60829	2.46503	1.82278	NM_029344	.	protein_coding	ENSMUSG00000060923
Ada	.	.	.	.	.	.	0.222609	0.524004	0.384694	0.343907	0.337002	0.108216	0.506681	0.541327	NM_001272052, NM_001272052, NM_007398	.	protein_coding	ENSMUSG00000017697
Adad1	.	.	.	.	.	.	0	0	0	0.0578509	0	0	0	0	NM_009350	XM_006535434, XM_006535435, XM_006535436, XM_006535437, XM_006535438	protein_coding	ENSMUSG00000027719
Adad2	.	.	.	.	.	.	0	0	0	0	0	0	0	0	NM_029428	XM_006531464, XM_006531466	protein_coding	ENSMUSG00000024266
Adal	.	.	.	.	.	.	3.2938	3.23531	3.4092	3.12669	3.29751	3.29009	2.9522	3.51843	NM_001290811, NM_001290811, NM_001290812, NM_001290811, NM_001290812, NM_029475	XM_006500351, XM_006500352, XM_006500353, XM_006500355, XM_006500356, XM_006500357, XM_006500358, XM_006500359, XM_006500360, XM_011239836, XM_011239837	protein_coding	ENSMUSG00000027259
Adam10	.	.	.	.	.	.	3.85758	3.62312	3.40662	3.35864	4.18124	3.53392	4.03937	3.20687	NM_007399	XM_011242657	protein_coding	ENSMUSG00000054693
Adam11	.	◎	◎	.	.	◎	1.59302	1.89515	0.691857	1.89594	1.74179	1.44425	1.82439	1.9659	NM_001110778, NM_001110778, NM_009613	XM_006532014, XM_006532015, XM_006532016, XM_006532017, XM_006532018, XM_006532019, XM_006532020	protein_coding	ENSMUSG00000020926
Adam12	.	.	.	.	.	.	0.00530522	0	0.00513974	0.0102491	0.0106104	0	0	0	NM_007400	XM_006507208	protein_coding	ENSMUSG00000054555
Adam15	.	.	.	.	.	.	0.642676	0.383673	0.901544	0.509472	0.724612	0.560741	0.328819	0.438527	NM_001037722, NM_001037722, NM_009614	XM_006500918	protein_coding	ENSMUSG00000028041
Adam17	.	.	.	.	.	.	1.88136	1.70452	1.81836	1.99921	1.93861	1.82412	1.66945	1.7396	NM_001277266, NM_001277266, NM_001291871, NM_001277266, NM_001291871, NM_009615	XM_011243808	protein_coding	ENSMUSG00000052593
Adam18	.	.	.	.	.	.	0	0	0	0	0	0	0	0	NM_010084	.	protein_coding	ENSMUSG00000031552
Adam19	.	.	.	.	.	.	0.00641851	0.00601894	0.0362651	0.00646781	0.012837	0	0	0.0120379	NM_001291890, NM_001291890, NM_001291891, NM_001291890, NM_001291891, NM_009616	.	protein_coding	ENSMUSG00000011256
Adam1a	.	.	.	.	.	.	0.0114919	0	0.0112371	0.0310143	0.0229839	0	0	0	NM_172126	.	protein_coding	ENSMUSG00000072647
Adam1b	.	.	.	.	.	.	0	0	0	0	0	0	0	0	NM_172125	.	protein_coding	ENSMUSG00000062438
Adam2	.	.	.	.	.	.	0	0	0.0348459	0	0	0	0	0	NM_009618	XM_006518439	protein_coding	ENSMUSG00000022039
Adam20	.	.	.	.	.	.	0	0	0	0	0	0	0	0	NM_001009548	XM_006509453	protein_coding	ENSMUSG00000046282
Adam21	.	.	.	.	.	.	0	0	0	0	0	0	0	0	NM_020330	.	protein_coding	ENSMUSG00000008438
Adam22	.	.	.	.	.	.	0	0	0	0.00443919	0	0	0	0	NM_001007220, NM_001007220, NM_001007221, NM_001007220, NM_001007221, NM_001098225, NM_001007220, NM_001007221, NM_001098225, NM_001310439, NM_001007220, NM_001007221, NM_001098225, NM_001310439, NM_001310440	XM_006503528, XM_006503529, XM_006503530, XM_006503531, XM_006503532, XM_006503533, XM_006503534, XM_006503535, XM_006503536, XM_006503537, XM_006503538, XM_006503539, XM_006503540, XM_006503541, XM_006503542	protein_coding	ENSMUSG00000040537
Adam23	.	.	.	.	.	.	0.525418	0.207522	0.243334	0.206778	0.735641	0.315194	0.115458	0.299586	NM_001177600, NM_001177600, NM_011780	XM_006495969, XM_006495970	protein_coding	ENSMUSG00000025964
Adam24	.	.	.	.	.	.	0	0	0	0	0	0	0	0	NM_010086	XM_006509261	protein_coding	ENSMUSG00000046723
Adam25	.	.	.	.	.	.	0	0	0	0	0	0	0	0	NM_011781	.	protein_coding	ENSMUSG00000071937
Adam26a	.	.	.	.	.	.	0	0	0	0	0	0	0	0	NM_010085	.	protein_coding	ENSMUSG00000048516
Adam26b	.	.	.	.	.	.	0	0	0	0	0	0	0	0	NM_001009547	.	protein_coding	ENSMUSG00000063900
Adam28	.	.	.	.	.	.	0	0	0	0	0	0	0	0	NM_001048175, NM_001048175, NM_010082, NM_001048175, NM_010082, NM_183366	XM_006518514	protein_coding	ENSMUSG00000014725
Adam29	.	.	.	.	.	.	0	0	0	0	0	0	0	0	NM_175939	.	protein_coding	ENSMUSG00000046258
Adam3	.	.	.	.	.	.	0	0	0	0	0	0	0	0	NM_001324489, NM_001324489, NM_009619	XM_011242112, XM_011242113	protein_coding	ENSMUSG00000031553
Adam30	.	.	.	.	.	.	0	0	0	0	0	0	0	0	NM_027665	.	protein_coding	ENSMUSG00000043468
Adam32	.	.	.	.	.	.	0.206515	0	0.166226	0.379014	0.370391	0.0426402	0	0	NM_001293693, NM_001293693, NM_153397	XM_006509162, XM_006509164, XM_006509165	protein_coding	ENSMUSG00000037437
Adam33	.	.	.	.	.	.	0.300282	0.181915	0.197391	0.175345	0.345646	0.254917	0.153807	0.210022	NM_001163529, NM_001163529, NM_033615	XM_006498576, XM_011239247, XM_011239248, XM_011239249, XM_011239250, XM_011239251	protein_coding	ENSMUSG00000027318
Adam34	.	.	.	.	.	.	0	0	0	0	0	0	0	0	NM_145745	XM_006509437, XM_006509438, XM_006509439, XM_006509440, XM_011242224	protein_coding	ENSMUSG00000079058
Adam39	.	.	.	.	.	.	0	0	0	0	0	0	0	0	NM_001025380	.	protein_coding	ENSMUSG00000054033
Adam4	.	.	.	.	.	.	0.0396954	0.0566203	0.0187838	0.113337	0.0364688	0.042922	0.076051	0.0371897	NM_009620	.	protein_coding	ENSMUSG00000072972
Adam5	.	.	.	.	.	.	0	0	0	0	0	0	0	0	NM_001272057, NM_001272057, NM_001272058, NM_001272057, NM_001272058, NM_001272059, NM_001272057, NM_001272058, NM_001272059, NM_007401	XM_006508985, XM_011242115	protein_coding	ENSMUSG00000031554
Adam6a	.	.	.	.	.	.	0	0	0	0	0	0	0	0	NM_174885	.	protein_coding	ENSMUSG00000043945
Adam6b	.	.	.	.	.	.	0	0	0	0	0	0	0	0	NM_001009545	.	protein_coding	ENSMUSG00000051804
Adam7	.	.	.	.	.	.	0	0	0	0	0	0	0	0	NM_007402	.	protein_coding	ENSMUSG00000022056
Adam8	.	.	.	.	.	.	0	0.0698551	0	0.0114165	0	0	0.11536	0.0243501	NM_001291066, NM_001291066, NM_007403	XM_006536151, XM_006536152, XM_011249838	protein_coding	ENSMUSG00000025473
Adam9	.	.	.	.	.	.	8.91329	8.00964	7.86598	7.8191	9.64882	8.17777	7.59984	8.41944	NM_001270996, NM_001270996, NM_007404	XM_006508986	protein_coding	ENSMUSG00000031555
Adamdec1	.	.	.	.	.	.	0.131888	0.188701	0.407261	0.304691	0.0677313	0.196045	0.0350951	0.342307	NM_021475	.	protein_coding	ENSMUSG00000022057
Adamts1	.	.	.	.	.	.	0.410092	0.155232	0.474119	0.502519	0.383666	0.436517	0.110056	0.200408	NM_009621	.	protein_coding	ENSMUSG00000022893
Adamts10	.	.	.	.	.	.	0.119049	0.0904075	0.157819	0.234472	0.146634	0.0914635	0.0686474	0.112168	NM_172619	XM_006524100, XM_006524101	protein_coding	ENSMUSG00000024299
Adamts12	.	.	.	.	.	.	0	0	0	0	0	0	0	0	NM_175501	.	protein_coding	ENSMUSG00000047497
Adamts13	.	.	.	.	.	.	0.251037	0.0842426	0.378014	0.173442	0.179305	0.32277	0.0793907	0.0890945	NM_001001322, NM_001001322, NM_001290463, NM_001001322, NM_001290463, NM_001290464, NM_001001322, NM_001290463, NM_001290464, NM_001290465	XM_006498098, XM_006498100, XM_006498103, XM_006498104, XM_011239111	protein_coding	ENSMUSG00000014852
Adamts14	.	.	.	.	.	.	0.0806103	0.0124885	0.0622622	0.0489031	0.0610223	0.100198	0.0249769	0	NM_001081127	.	protein_coding	ENSMUSG00000059901
Adamts15	.	.	.	.	.	.	0.0452572	0.0227461	0.0414821	0.0402052	0.0738263	0.0166881	0.0317208	0.0137714	NM_001024139	XM_006510212, XM_006510213, XM_006510214	protein_coding	ENSMUSG00000033453
Adamts16	.	.	.	.	.	.	0	0	0.0118077	0	0	0	0	0	NM_172053	XM_006517266, XM_006517267, XM_006517268, XM_006517270, XM_011244525, XM_011244526	protein_coding	ENSMUSG00000049538
Adamts17	.	.	.	.	.	.	0	0.00705568	0	0	0	0	0.0141114	0	NM_001033877	XM_006540842, XM_006540845	protein_coding	ENSMUSG00000058145
Adamts18	.	.	.	.	.	.	0	0	0	0	0	0	0	0	NM_172466	XM_006530795, XM_006530797, XM_006530798, XM_006530800, XM_006530801, XM_006530802	protein_coding	ENSMUSG00000053399
Adamts19	.	.	.	.	.	.	0	0	0	0	0	0	0	0	NM_175506	XM_006525919, XM_006525920, XM_006525921	protein_coding	ENSMUSG00000053441
Adamts2	.	.	.	.	.	.	0.238577	0.183196	0.440318	0.222972	0.146901	0.330252	0.218228	0.148164	NM_001277305, NM_001277305, NM_175643	XM_011248901	protein_coding	ENSMUSG00000036545
Adamts20	.	.	.	.	.	.	0	0	0	0	0	0	0	0	NM_001164785, NM_001164785, NM_177431	XM_006520862, XM_006520863, XM_011245591, XM_011245592, XM_011245593, XM_011245594, XM_011245595	protein_coding	ENSMUSG00000022449
Adamts3	.	.	.	.	.	.	0	0.00957516	0	0.0498826	0	0	0	0.0191503	NM_001081401, NM_001081401, NM_177872	XM_006535012, XM_011249483	protein_coding	ENSMUSG00000043635
Adamts4	.	.	.	.	.	.	0.0101636	0	0.0111516	0.0105327	0.0203272	0	0	0	NM_172845	.	protein_coding	ENSMUSG00000006403
Adamts5	.	.	.	.	.	.	0.149263	0.169512	0.280826	0.225906	0.125467	0.173058	0.166692	0.172333	NM_011782	XM_011246127	protein_coding	ENSMUSG00000022894
Adamts6	.	.	.	.	.	.	0	0.0281372	0.0185188	0.00872247	0	0	0	0.0562743	NM_001081020	XM_011244610, XM_011244611, XM_011244612	protein_coding	ENSMUSG00000046169
Adamts7	.	.	.	.	.	.	0.712298	0.802363	0.215227	0.511341	1.01623	0.408363	0.784081	0.820645	NM_001003911, NM_001003911, NM_001311115, NM_001003911, NM_001311115, NM_001326294, NM_001003911, NM_001311115, NM_001326294, NM_001326351	XM_006510758, XM_006510759, XM_006510760, XM_006510761, XM_006510763	protein_coding	ENSMUSG00000032363
Adamts8	.	.	.	.	.	.	0	0	0.0108065	0	0	0	0	0	NM_013906	.	protein_coding	ENSMUSG00000031994
Adamts9	.	.	.	.	.	.	0.035985	0.0072262	0.0586302	0.0529428	0.0408584	0.0311115	0.0144524	0	NM_175314	XM_006505260, XM_006505261, XM_006505262, XM_006505263	protein_coding	ENSMUSG00000030022
Adamtsl1	.	.	.	.	.	.	0.242876	0.0577245	0.57576	0.0656177	0.230121	0.255632	0.0112656	0.104183	NM_029967	XM_006538374, XM_006538375, XM_006538376, XM_006538377, XM_006538378, XM_011250136	protein_coding	ENSMUSG00000066113
Adamtsl2	.	.	.	.	.	.	0.494859	0.586293	0.945428	0.581999	0.349404	0.640314	0.470858	0.701728	NM_029981	.	protein_coding	ENSMUSG00000036040
Adamtsl3	.	.	.	.	.	.	0.0110299	0	0.0104768	0.00496756	0.0220597	0	0	0	NM_001190374	XM_006507892, XM_006507893	protein_coding	ENSMUSG00000070469
Adamtsl4	.	.	.	.	.	.	0.484883	0.198804	0.413005	0.272219	0.477179	0.492587	0.0499949	0.347613	NM_001301705, NM_001301705, NM_144899	XM_006501368	protein_coding	ENSMUSG00000015850
Adamtsl5	.	.	.	.	.	.	0.218065	0.191039	0.0968639	0.13789	0.321662	0.114468	0.242537	0.13954	NM_001285435	XM_011243525, XM_011243526, XM_011243527, XM_011243528	protein_coding	ENSMUSG00000043822
Adap1	.	.	.	.	.	.	0.110926	0.149693	0.255164	0.138132	0.10604	0.115812	0.077026	0.222359	NM_172723	XM_006504669	protein_coding	ENSMUSG00000056413
Adap2	.	.	.	.	.	.	1.42235	1.46324	2.01454	1.48152	1.12696	1.71773	1.16664	1.75983	NM_172133	.	protein_coding	ENSMUSG00000020709
Adar	.	.	.	.	.	.	2.0274	2.20366	2.38525	2.01456	1.75494	2.29986	2.26656	2.14076	NM_001038587, NM_001038587, NM_001146296, NM_001038587, NM_001146296, NM_019655	XM_006501752, XM_006501753, XM_006501754	protein_coding	ENSMUSG00000027951
Adarb1	.	.	.	.	.	.	1.2271	0.935368	0.758118	0.62464	1.1809	1.2733	0.628904	1.24183	NM_001024837, NM_001024837, NM_130895	XM_006513062, XM_006513063, XM_006513064, XM_006513065, XM_011243265	protein_coding	ENSMUSG00000020262
Adarb2	.	.	.	.	.	.	0	0.0100882	0.00930789	0.0161445	0	0	0.0201764	0	NM_001289530, NM_001289530, NM_052977	.	protein_coding	ENSMUSG00000052551
Adat1	.	.	.	.	.	.	0.54973	0.772296	0.848771	0.621991	0.561784	0.537676	0.8428	0.701793	NM_013925	XM_006531076	protein_coding	ENSMUSG00000031949
Adat2	.	.	.	.	.	.	2.00359	1.88006	1.01132	1.0433	2.0319	1.97529	1.78777	1.97234	NM_025748	.	protein_coding	ENSMUSG00000019808
Adat3	.	.	.	.	.	.	0.559675	0.593082	0.668449	0.732832	0.592767	0.526583	1.04369	0.142476	NM_001100606	.	protein_coding	ENSMUSG00000035370
Adck1	.	.	.	.	.	.	4.20008	5.19372	5.78766	3.86129	4.49458	3.90558	5.71106	4.67638	NM_001277296, NM_001277296, NM_001277297, NM_001277296, NM_001277297, NM_028105	XM_006516246, XM_006516250, XM_006516251, XM_006516252, XM_011244180	protein_coding	ENSMUSG00000021044
Adck2	.	.	.	.	.	.	2.70604	3.37978	3.16147	2.88548	2.62304	2.78904	3.41929	3.34027	NM_178873	.	protein_coding	ENSMUSG00000046947
Adck5	.	.	.	.	.	.	15.4558	14.6893	7.80474	10.5904	18.2142	12.6974	16.2989	13.0796	NM_172960	.	protein_coding	ENSMUSG00000022550
Adcy1	.	.	.	.	.	.	0.0144901	0.0175283	0.00671141	0.00714961	0.0210823	0.00789793	0.0149762	0.0200804	NM_009622	.	protein_coding	ENSMUSG00000020431
Adcy10	.	.	.	.	.	.	0	0	0.00769346	0	0	0	0	0	NM_173029	XM_006496867, XM_006496868, XM_006496869	protein_coding	ENSMUSG00000026567
Adcy2	.	.	.	.	.	.	0.010482	0.0211242	0.0398769	0.054443	0.0209639	0	0.0221154	0.020133	NM_153534	XM_006517184	protein_coding	ENSMUSG00000021536
Adcy3	.	.	.	.	.	.	0.0717616	0.0803358	0.139876	0.12912	0.121075	0.0224481	0.0861259	0.0745458	NM_001159536, NM_001159536, NM_001159537, NM_001159536, NM_001159537, NM_138305	XM_006514932, XM_006514933, XM_006514934, XM_006514935	protein_coding	ENSMUSG00000020654
Adcy4	.	.	.	.	.	.	0.27223	0.227339	0.639689	0.460031	0.301875	0.242585	0.177606	0.277072	NM_080435	XM_006518323, XM_006518324, XM_006518325	protein_coding	ENSMUSG00000022220
Adcy5	.	.	.	.	.	.	0.0690525	0.0251228	0.0775866	0.0747528	0.0796798	0.0584253	0.0143695	0.0358761	NM_001012765	.	protein_coding	ENSMUSG00000022840
Adcy6	.	.	.	.	.	.	1.25689	1.05696	1.53275	1.37017	1.30507	1.2087	0.852532	1.26139	NM_007405	XM_006520303, XM_006520306, XM_006520307, XM_006520314, XM_006520315	protein_coding	ENSMUSG00000022994
Adcy7	.	.	.	.	.	.	0.0480607	0.043712	0.0785785	0.0976739	0.0452687	0.0508527	0.0161058	0.0713181	NM_001037723, NM_001037723, NM_001037724, NM_001037723, NM_001037724, NM_001109756, NM_001037723, NM_001037724, NM_001109756, NM_007406	XM_006530580, XM_011248277, XM_011248278, XM_011248279, XM_011248280, XM_011248281, XM_011248282	protein_coding	ENSMUSG00000031659
Adcy8	.	.	.	.	.	.	0	0	0	0.00891012	0	0	0	0	NM_001291903, NM_001291903, NM_009623	XM_006520319	protein_coding	ENSMUSG00000022376
Adcy9	.	.	.	.	.	.	1.10799	1.44357	0.921195	0.771102	1.33755	0.878429	1.36198	1.52516	NM_001291910, NM_001291910, NM_009624	XM_011245805, XM_011245806	protein_coding	ENSMUSG00000005580
Adcyap1	.	.	.	.	.	.	0	0	0	0	0	0	0	0	NM_009625	XM_006523497, XM_006523498	protein_coding	ENSMUSG00000024256
Adcyap1r1	.	.	.	.	.	.	0.224471	0.0686892	0.136704	0.139566	0.122573	0.326369	0.0491232	0.0882551	NM_001025372, NM_001025372, NM_007407	XM_006505388, XM_011241150, XM_011241151, XM_011241152, XM_011241153	protein_coding	ENSMUSG00000029778
Add1	.	.	.	.	.	.	8.66536	10.1827	8.81084	9.07019	9.14386	8.18685	11.1318	9.23351	NM_001024458, NM_001024458, NM_001102444, NM_001024458, NM_001102444, NM_013457	XM_006503668, XM_006503669, XM_006503670, XM_006503671, XM_006503672, XM_006503673, XM_006503674, XM_006503675, XM_006503676, XM_006503677, XM_006503678, XM_006503679, XM_006503680, XM_006503681	protein_coding	ENSMUSG00000029106
Add2	.	.	.	.	.	.	0	0	0	0	0	0	0	0	NM_001271857, NM_001271857, NM_001271858, NM_001271857, NM_001271858, NM_001271859, NM_001271857, NM_001271858, NM_001271859, NM_001271860, NM_001271857, NM_001271858, NM_001271859, NM_001271860, NM_001271861, NM_001271857, NM_001271858, NM_001271859, NM_001271860, NM_001271861, NM_013458	.	protein_coding	ENSMUSG00000030000
Add3	.	.	.	.	.	.	0.90302	1.14295	0.962904	0.893674	0.772663	1.03338	1.23441	1.05149	NM_001164099, NM_001164099, NM_001164100, NM_001164099, NM_001164100, NM_001164101, NM_001164099, NM_001164100, NM_001164101, NM_001277100, NM_001164099, NM_001164100, NM_001164101, NM_001277100, NM_013758	.	protein_coding	ENSMUSG00000025026
Adgb	.	.	.	.	.	.	0	0.0226673	0.0144187	0.0447765	0	0	0.0160987	0.0292359	NM_001127353	XM_006512658, XM_011243160, XM_011243161, XM_011243162, XM_011243163, XM_011243164, XM_011243165	protein_coding	ENSMUSG00000050994
Adgra1	.	.	.	.	.	.	0	0	0	0	0	0	0	0	NM_177469	XM_006536203	protein_coding	ENSMUSG00000025475
Adgra2	.	.	.	.	.	.	0.293904	0.20065	0.443506	0.306379	0.279831	0.307978	0.18248	0.21882	NM_054044	XM_006509222, XM_006509223	protein_coding	ENSMUSG00000031486
Adgra3	.	.	.	.	.	.	4.83094	4.74186	4.84504	6.2156	4.64284	5.01904	5.01423	4.46949	NM_133911	.	protein_coding	ENSMUSG00000029090
Adgrb1	.	.	.	.	.	.	0	0	0	0.0172129	0	0	0	0	NM_174991	XM_006520269, XM_006520270, XM_006520271, XM_006520276, XM_011245403, XM_011245404, XM_011245405	protein_coding	ENSMUSG00000034730
Adgrb2	.	.	.	.	.	.	0	0	0	0	0	0	0	0	NM_001199696, NM_001199696, NM_001290714, NM_001199696, NM_001290714, NM_001290715, NM_001199696, NM_001290714, NM_001290715, NM_173071	XM_006536970, XM_006536971, XM_006536974, XM_011240506, XM_011240507, XM_011240508, XM_011240509, XM_011240510, XM_011240511, XM_011240512, XM_011240513, XM_011240514, XM_011240515, XM_011251231, XM_011251234	protein_coding	ENSMUSG00000028782
Adgrb3	.	.	.	.	.	.	0	0	0	0	0	0	0	0	NM_175642	XM_006495817, XM_011238457	protein_coding	ENSMUSG00000033569
Adgrd1	.	.	.	.	.	.	0.0336286	0.146587	0.0832237	0.024239	0.0492522	0.018005	0.124002	0.169172	NM_001081342	XM_006504307	protein_coding	ENSMUSG00000044017
Adgre1	.	.	◎	.	.	◎	0.584532	0.965467	2.13587	1.56801	0.271934	0.897129	0.289832	1.6411	NM_010130	XM_006523601, XM_006523602, XM_011246272	protein_coding	ENSMUSG00000004730
Adgre4	.	.	.	.	.	.	0.284359	0.206751	0.880028	0.570704	0.17092	0.397798	0.0298901	0.383612	NM_139138	.	protein_coding	ENSMUSG00000032915
Adgre5	.	.	.	.	.	.	1.41867	1.05197	2.33261	1.95423	0.855874	1.98146	0.846876	1.25707	NM_001163029, NM_001163029, NM_001163030, NM_001163029, NM_001163030, NM_001163031, NM_001163029, NM_001163030, NM_001163031, NM_011925	XM_006531033, XM_006531035	protein_coding	ENSMUSG00000002885
Adgrf1	.	.	◎	◎	.	◎	3.16672	3.47692	0.207344	0.391996	3.19201	3.14143	3.72484	3.22901	NM_133776	XM_006525120, XM_006525121	protein_coding	ENSMUSG00000041293
Adgrf2	.	.	.	.	.	.	0	0	0	0	0	0	0	0	NM_001033493	.	protein_coding	ENSMUSG00000057899
Adgrf3	.	.	.	.	.	.	0	0	0	0.179828	0	0	0	0	NM_001014394	XM_006535736, XM_006535737	protein_coding	ENSMUSG00000067642
Adgrf4	.	.	.	.	.	.	0	0	0.0174485	0	0	0	0	0	NM_001289499, NM_001289499, NM_001289500, NM_001289499, NM_001289500, NM_001289501, NM_001289499, NM_001289500, NM_001289501, NM_030067	.	protein_coding	ENSMUSG00000023918
Adgrf5	.	.	.	.	.	.	0.707131	0.446157	0.793164	0.49956	0.602509	0.811754	0.262395	0.629919	NM_001081178	XM_006524124, XM_006524125, XM_006524126, XM_006524127, XM_006524128, XM_006524129	protein_coding	ENSMUSG00000056492
Adgrg1	.	.	.	.	.	.	0.594955	0.388853	0.233964	0.223695	0.799642	0.390268	0.293544	0.484163	NM_001198894, NM_001198894, NM_018882	XM_006530680, XM_006530681, XM_006530683, XM_006530685, XM_006530686, XM_006530687, XM_006530688, XM_006530689, XM_006530690, XM_006530691, XM_006530692, XM_006530693, XM_006530694, XM_006530695, XM_006530696, XM_006530697	protein_coding	ENSMUSG00000031785
Adgrg2	.	.	.	.	.	.	0.10943	0.123905	0.213352	0.183677	0.21886	0	0.104266	0.143545	NM_001079847, NM_001079847, NM_001079848, NM_001079847, NM_001079848, NM_001079857, NM_001079847, NM_001079848, NM_001079857, NM_001290445, NM_001079847, NM_001079848, NM_001079857, NM_001290445, NM_001290446, NM_001079847, NM_001079848, NM_001079857, NM_001290445, NM_001290446, NM_178712	XM_006528806, XM_006528807, XM_006528808, XM_006528809, XM_006528810, XM_006528811, XM_006528812, XM_006528813, XM_006528814, XM_006528816, XM_006528819, XM_006528824, XM_006528827, XM_006528829, XM_011247816, XM_011247817	protein_coding	ENSMUSG00000031298
Adgrg3	.	.	.	.	.	.	0.459875	0.496414	0.416086	0.471987	0.264725	0.655026	0.287655	0.705172	NM_173036	XM_006531198, XM_006531199	protein_coding	ENSMUSG00000060470
Adgrg4	.	.	.	.	.	.	0	0	0	0	0	0	0	0	.	XM_003085259	protein_coding	ENSMUSG00000053852
Adgrg5	.	.	.	.	.	.	0	0.0167153	0	0	0	0	0	0.0334306	NM_001033468, NM_001033468, NM_001145972	XM_006531154, XM_006531157, XM_006531158, XM_011248422, XM_011248423, XM_011248424, XM_011248425, XM_011248426	protein_coding	ENSMUSG00000061577
Adgrg6	.	.	.	.	.	.	0.110183	0.094491	0.0458561	0.0760394	0.14424	0.0761262	0.0687468	0.120235	NM_001002268	XM_006512678, XM_006512679, XM_006512680, XM_006512681, XM_006512682	protein_coding	ENSMUSG00000039116
Adgrg7	.	.	.	.	.	.	0	0	0	0	0	0	0	0	NM_172825	.	protein_coding	ENSMUSG00000022755
Adgrl1	.	.	.	.	.	.	0.205043	0.100013	0.197003	0.244408	0.221283	0.188803	0.120019	0.0800079	NM_181039	XM_006531120, XM_006531121, XM_006531122, XM_006531124, XM_006531125, XM_006531126, XM_006531127, XM_006531128, XM_011248410, XM_011248411, XM_011248413, XM_011248414, XM_011248415	protein_coding	ENSMUSG00000013033
Adgrl2	.	.	.	.	.	.	7.00039	9.97782	7.92593	7.47852	7.46515	6.53563	10.2013	9.75431	NM_001081298	XM_006502423, XM_006502424, XM_006502425, XM_006502426, XM_006502427, XM_006502430, XM_006502431, XM_006502432, XM_006502433, XM_006502435, XM_006502436, XM_006502437, XM_006502438, XM_006502439, XM_006502440, XM_006502442, XM_006502449, XM_006502450, XM_006502451, XM_006502453, XM_006502456, XM_006502458, XM_006502459, XM_006502460, XM_006502461, XM_006502462, XM_011240319, XM_011240320, XM_0112…	protein_coding	ENSMUSG00000028184
Adgrl3	.	.	.	.	.	.	0	0	0.0105938	0	0	0	0	0	NM_198702	XM_011249453, XM_011249454, XM_011249455, XM_011249456, XM_011249457, XM_011249458, XM_011249459, XM_011249460, XM_011249461, XM_011249462, XM_011249463, XM_011249464, XM_011249465, XM_011249466, XM_011249467, XM_011249468, XM_011249469, XM_011249470, XM_011249471, XM_011249472, XM_011249473, XM_011249474, XM_011249475	protein_coding	ENSMUSG00000037605
Adgrl4	.	.	.	.	.	.	0.782298	0.682992	0.948958	0.422368	0.735515	0.829082	0.625441	0.740543	NM_133222	.	protein_coding	ENSMUSG00000039167
Adgrv1	.	◎	◎	◎	.	◎	1.4576	1.82151	21.69	9.04628	1.88858	1.02661	1.04088	2.60214	NM_054053	XM_011244458, XM_011244459, XM_011244460, XM_011244461, XM_011244462	protein_coding	ENSMUSG00000069170
Adh1	.	.	.	.	.	.	2262.79	2240.77	2064	1810.06	2335.76	2189.81	2310.77	2170.76	NM_007409	.	protein_coding	ENSMUSG00000074207
Adh4	.	.	.	.	.	.	125.714	120.918	65.7006	71.9719	144.108	107.32	131.991	109.845	NM_011996	.	protein_coding	ENSMUSG00000037797
Adh5	.	.	.	.	.	.	295.664	267.297	256.117	238.846	296.345	294.982	276.179	258.415	NM_001288578, NM_001288578, NM_007410	.	protein_coding	ENSMUSG00000028138
Adh6a	.	.	.	.	.	.	0.0422675	0.118066	0.0359016	0.034252	0	0.0845351	0.236132	0	NM_026945	.	protein_coding	ENSMUSG00000053054
Adh6b	.	.	.	.	.	.	0.0317278	0	0	0	0	0.0634556	0	0	.	.	transcribed_unprocessed_pseudogene	ENSMUSG00000074206
Adh7	.	.	.	.	.	.	0.549808	0.481734	0.588752	0.351701	0.693363	0.406253	0.415055	0.548413	NM_009626	XM_006500919	protein_coding	ENSMUSG00000055301
Adhfe1	.	.	.	.	.	.	17.6908	14.5969	24.2191	20.7163	16.5385	18.8432	14.2387	14.955	NM_175236	XM_006495585	protein_coding	ENSMUSG00000025911
Adi1	.	.	.	.	.	.	157.737	185.691	203.144	197.446	148.589	166.885	180.52	190.862	NM_134052	.	protein_coding	ENSMUSG00000020629
Adig	.	.	.	.	.	.	0	0	0	0	0	0	0	0	NM_145635	.	protein_coding	ENSMUSG00000044405
Adipoq	.	.	.	.	.	.	0	0	0	0	0	0	0	0	NM_009605	.	protein_coding	ENSMUSG00000022878
Adipor1	.	.	.	.	.	.	36.3854	36.986	34.0246	29.6927	36.1479	36.6229	36.3828	37.5893	NM_001306069, NM_001306069, NM_028320	XM_006529888	protein_coding	ENSMUSG00000026457
Adipor2	.	.	.	.	.	.	88.5642	103.816	92.5178	102.724	81.7028	95.4256	96.5969	111.035	NM_197985	XM_006506538, XM_011241448	protein_coding	ENSMUSG00000030168
Adk	.	.	.	.	.	.	435.059	397.09	510.57	561.503	375.613	494.505	397.724	396.457	NM_001243041, NM_001243041, NM_134079	.	protein_coding	ENSMUSG00000039197
Adm	.	.	.	.	.	.	0.336005	0.340282	0.753851	0.501732	0.278796	0.393213	0.225102	0.455461	NM_009627	.	protein_coding	ENSMUSG00000030790
Adm2	.	.	.	.	.	.	0	0	0	0	0	0	0	0	NM_182928	.	protein_coding	ENSMUSG00000054136
Adnp	.	.	.	.	.	.	4.44416	4.49417	3.53189	3.95799	4.57955	4.30877	3.93998	5.04837	NM_001310086, NM_001310086, NM_009628	.	protein_coding	ENSMUSG00000051149
Adnp2	.	.	.	.	.	.	0.729205	0.518542	0.674744	0.672653	0.658235	0.800176	0.543515	0.49357	NM_175028	XM_006526466, XM_011247077	protein_coding	ENSMUSG00000053950
Ado	.	.	.	.	.	.	3.16494	2.37898	2.8887	3.09668	3.36086	2.96901	2.24511	2.51284	NM_001005419	.	protein_coding	ENSMUSG00000057134
Adora1	.	.	.	.	.	.	2.47149	4.23981	4.65851	7.90421	3.20723	1.73575	3.99875	4.48088	NM_001008533, NM_001008533, NM_001039510, NM_001008533, NM_001039510, NM_001282945	XM_006529079	protein_coding	ENSMUSG00000042429
Adora2a	.	.	.	.	.	.	0.256054	0.205483	0.449867	0.493658	0.202618	0.309491	0.265478	0.145488	NM_009630	XM_006513092, XM_006513093, XM_006513094, XM_006513095	protein_coding	ENSMUSG00000020178
Adora2b	.	.	.	.	.	.	0	0	0	0	0	0	0	0	NM_007413	.	protein_coding	ENSMUSG00000018500
Adora3	.	.	.	.	.	.	0	0	0	0	0	0	0	0	NM_001174169, NM_001174169, NM_009631	.	protein_coding	ENSMUSG00000000562
Adpgk	.	.	.	.	.	.	3.97077	4.2007	4.52235	4.97819	3.68672	4.25482	3.50421	4.89719	NM_028121	XM_006511466	protein_coding	ENSMUSG00000025236
Adprh	.	.	.	.	.	.	4.78821	4.20512	4.03811	4.53286	5.54964	4.02677	4.1953	4.21494	NM_007414	.	protein_coding	ENSMUSG00000002844
Adprhl1	.	.	.	.	.	.	0	0.305111	0	0.0269433	0	0	0.610221	0	NM_172750	XM_011242049	protein_coding	ENSMUSG00000031448
Adprhl2	.	.	.	.	.	.	6.95958	7.04899	7.05725	6.55486	7.63813	6.28103	6.17468	7.9233	NM_133883	.	protein_coding	ENSMUSG00000042558
Adprm	.	.	.	.	.	.	11.0311	13.1246	6.7667	9.32317	11.0164	11.0459	14.0888	12.1603	NM_025510	XM_006533940	protein_coding	ENSMUSG00000020910
Adra1a	.	.	.	.	.	.	0.392379	0.366429	0.66521	0.607309	0.311159	0.473599	0.457801	0.275056	NM_001271759, NM_001271759, NM_001271760, NM_001271759, NM_001271760, NM_013461	XM_006518444, XM_006518445, XM_006518449, XM_011244923, XM_011244924, XM_011244925, XM_011244926	protein_coding	ENSMUSG00000045875
Adra1b	.	.	.	.	.	.	16.3522	17.4823	15.2139	9.93829	16.4964	16.2079	17.064	17.9005	NM_001284380, NM_001284380, NM_001284381, NM_001284380, NM_001284381, NM_007416	XM_011248675	protein_coding	ENSMUSG00000050541
Adra1d	.	.	.	.	.	.	0	0	0	0	0	0	0	0	NM_013460	.	protein_coding	ENSMUSG00000027335
Adra2a	.	.	.	.	.	.	0	0	0.0132631	0	0	0	0	0	NM_007417	.	protein_coding	ENSMUSG00000033717
Adra2b	.	.	.	.	.	.	0.661674	0.376389	0.487623	0.582183	0.84957	0.473778	0.350508	0.40227	NM_009633	.	protein_coding	ENSMUSG00000058620
Adra2c	.	.	.	.	.	.	0	0	0	0	0	0	0	0	NM_007418	.	protein_coding	ENSMUSG00000045318
Adrb1	.	.	.	.	.	.	0.0747089	0.0206883	0.233415	0.177263	0.0466258	0.102792	0	0.0413766	NM_007419	.	protein_coding	ENSMUSG00000035283
Adrb2	.	.	.	.	.	.	0.179457	0.0676825	0.337943	0.186054	0.0935869	0.265327	0	0.135365	NM_007420	.	protein_coding	ENSMUSG00000045730
Adrb3	.	.	.	.	.	.	0.892087	0.451063	0.477118	1.33479	0.535137	1.24904	0.371327	0.530799	NM_013462	XM_006508987, XM_006508988, XM_011242116, XM_011242117	protein_coding	ENSMUSG00000031489
Adrbk1	.	.	.	.	.	.	8.06434	7.4629	7.80478	8.21582	7.06298	9.06571	7.17956	7.74623	NM_001290818, NM_001290818, NM_130863	.	protein_coding	ENSMUSG00000024858
Adrbk2	.	.	.	.	.	.	0.195832	0.289147	0.270139	0.144012	0.147199	0.244464	0.270947	0.307346	NM_001285806, NM_001285806, NM_177078	.	protein_coding	ENSMUSG00000042249
Adrm1	.	.	.	.	.	.	54.274	53.0574	40.0366	45.7145	55.5901	52.958	54.2703	51.8445	NM_019822	XM_006500680	protein_coding	ENSMUSG00000039041
Adsl	.	.	.	.	.	.	4.25042	4.5888	6.0403	5.12539	4.3949	4.10594	4.71279	4.46481	NM_009634	.	protein_coding	ENSMUSG00000022407
Adss	.	.	.	.	.	.	11.2448	15.7965	17.2435	19.1372	10.7984	11.6913	17.3857	14.2073	NM_007422	.	protein_coding	ENSMUSG00000015961
Adssl1	.	.	.	.	.	.	11.9517	11.4687	11.2347	11.275	11.8472	12.0561	11.3236	11.6137	NM_007421	.	protein_coding	ENSMUSG00000011148
Adtrp	.	.	.	.	.	.	88.0739	102.126	130.888	132.819	76.2852	99.8626	108.383	95.8698	NM_001145875, NM_001145875, NM_175417	.	protein_coding	ENSMUSG00000058022
Aebp1	.	.	.	.	.	.	0.265527	0.531646	0.230371	0.0791474	0.0352872	0.495767	0.606007	0.457286	NM_001291857, NM_001291857, NM_009636	.	protein_coding	ENSMUSG00000020473
Aebp2	.	.	.	.	.	.	2.43884	2.69526	2.52285	2.4439	2.28454	2.59313	1.92417	3.46635	NM_001005605, NM_001005605, NM_009637, NM_001005605, NM_009637, NM_178803	XM_006506905, XM_006506906, XM_006506907, XM_006506909, XM_006506910	protein_coding	ENSMUSG00000030232
Aen	.	.	.	.	.	.	1.00279	1.08224	1.72338	1.8602	0.960947	1.04463	0.599566	1.5649	NM_001162939, NM_001162939, NM_026531	XM_006541137	protein_coding	ENSMUSG00000030609
Aes	.	.	.	.	.	.	699.126	677.127	731.02	650.601	612.284	785.968	729.48	624.774	NM_001276288, NM_001276288, NM_010347	.	protein_coding	ENSMUSG00000054452
AF067061	.	.	.	.	.	.	0	0	0	0	0	0	0	0	NM_001310627	.	protein_coding	ENSMUSG00000095071
AF067063	.	.	.	.	.	.	0	0	0	0	0	0	0	0	NM_001001449	.	protein_coding	ENSMUSG00000094237
AF366264	.	.	.	.	.	.	0.0167594	0	0	0	0	0.0335187	0	0	NM_153093	.	protein_coding	ENSMUSG00000057116
AF529169	.	.	.	.	.	.	0	0	0	0	0	0	0	0	NM_153509	XM_006510955, XM_006510956, XM_006510957, XM_006510958, XM_006510959, XM_011242697	protein_coding	ENSMUSG00000039313
Afap1	.	.	.	.	.	.	0.0569957	0.0064197	0.125769	0.0412011	0.0535914	0.0603999	0	0.0128394	NM_027373	XM_006504098	protein_coding	ENSMUSG00000029094
Afap1l1	.	.	.	.	.	.	0.310376	0.289512	0.379633	0.232169	0.404363	0.21639	0.0501321	0.528891	NM_178928	.	protein_coding	ENSMUSG00000033032
Afap1l2	.	.	.	.	.	.	0.0560193	0.0298362	0.0591712	0.0907445	0.0640288	0.0480098	0	0.0596724	NM_001177796, NM_001177796, NM_001177797, NM_001177796, NM_001177797, NM_146102	XM_006527024, XM_006527025, XM_006527027	protein_coding	ENSMUSG00000025083
Aff1	.	.	.	.	.	.	1.2034	1.09022	1.35112	1.1717	1.24049	1.1663	1.0305	1.14993	NM_001080798, NM_001080798, NM_133919	XM_006534801	protein_coding	ENSMUSG00000029313
Aff2	.	.	.	.	.	.	0	0	0	0	0	0	0	0	NM_008032	XM_006527816, XM_006527817, XM_006527818, XM_006527819, XM_006527820, XM_006527821	protein_coding	ENSMUSG00000031189
Aff3	.	.	.	.	.	.	0.00798592	0.014301	0.0135296	0	0	0.0159718	0.0152041	0.0133978	NM_001290814	XM_006495737, XM_011238443, XM_011238444, XM_011238445, XM_011238446, XM_011238447	protein_coding	ENSMUSG00000037138
Aff4	.	.	.	.	.	.	3.34266	3.29413	2.54833	2.47989	3.49671	3.1886	3.3655	3.22276	NM_033565	XM_006534560, XM_011249331	protein_coding	ENSMUSG00000049470
Afg3l1	.	.	.	.	.	.	12.8305	13.3422	12.0467	12.2873	12.1101	13.5509	13.4826	13.2017	NM_054070	XM_011248276	protein_coding	ENSMUSG00000031967
Afg3l2	.	.	.	.	.	.	16.0835	17.1848	15.8757	15.7884	15.4683	16.6987	16.2467	18.1228	NM_027130	XM_011246998	protein_coding	ENSMUSG00000024527
Afm	.	.	.	.	.	.	131.711	142.072	104.354	93.2313	141.224	122.197	146.538	137.605	NM_145146	.	protein_coding	ENSMUSG00000029369
Afmid	.	.	.	.	.	.	43.5488	58.9698	49.2218	33.8245	35.9604	51.1373	47.7855	70.1541	NM_027827	XM_006534246, XM_006534248	protein_coding	ENSMUSG00000017718
Afp	.	.	.	.	.	.	0.350133	0.707126	0.51656	0.743127	0.168048	0.532217	0.876625	0.537627	NM_007423	.	protein_coding	ENSMUSG00000054932
Aftph	.	.	.	.	.	.	6.13626	6.38727	4.77747	5.11204	6.65448	5.61804	6.24861	6.52592	NM_001252503, NM_001252503, NM_001290545, NM_001252503, NM_001290545, NM_181411	XM_006514625	protein_coding	ENSMUSG00000049659
Aga	.	.	.	.	.	.	12.7613	8.61145	14.0977	11.4644	12.9138	12.6087	8.57084	8.65206	NM_001005847, NM_001005847, NM_001205054	.	protein_coding	ENSMUSG00000031521
Agap1	.	.	.	.	.	.	0.676083	0.766159	0.644393	0.914872	0.655368	0.696798	0.972141	0.560178	NM_001037136, NM_001037136, NM_178119	.	protein_coding	ENSMUSG00000055013
Agap2	.	.	.	.	.	.	0.0918932	0.29123	0.277309	0.740174	0.0961581	0.0876283	0.315511	0.266949	NM_001033263, NM_001033263, NM_001301014	XM_006513557, XM_006513558, XM_006513559, XM_006513561, XM_006513563	protein_coding	ENSMUSG00000025422
Agap3	.	.	.	.	.	.	12.9062	11.8919	11.0918	9.20258	13.6455	12.1668	11.0024	12.7814	NM_139153	XM_006535673, XM_006535674, XM_006535676	protein_coding	ENSMUSG00000023353
Agbl1	.	.	.	.	.	.	0	0	0	0	0	0	0	0	NM_001199224	.	protein_coding	ENSMUSG00000025754
Agbl2	.	.	.	.	.	.	0	0	0	0	0	0	0	0	NM_178755	XM_006499629, XM_006499630, XM_006499631, XM_006499632, XM_006499633, XM_006499634, XM_006499639, XM_006499640, XM_006499641, XM_006499642, XM_006499643, XM_006499644, XM_006499646, XM_006499647, XM_006499648, XM_011239578, XM_011239579	protein_coding	ENSMUSG00000040812
Agbl3	.	.	.	.	.	.	1.91663	2.25076	3.37527	2.81756	1.75469	2.07858	1.9483	2.55321	NM_001289656, NM_001289656, NM_001289657, NM_001289656, NM_001289657, NM_001289658, NM_001289656, NM_001289657, NM_001289658, NM_178630	XM_006506731, XM_006506732, XM_011241501	protein_coding	ENSMUSG00000038836
Agbl4	.	.	.	.	.	.	0	0	0	0	0	0	0	0	NM_001048189, NM_001048189, NM_001284190, NM_001048189, NM_001284190, NM_030231	XM_011240652, XM_011240653, XM_011240654	protein_coding	ENSMUSG00000061298
Agbl5	.	.	.	.	.	.	1.65144	2.72405	1.7983	0.954004	1.6439	1.65898	2.7087	2.73941	NM_001048192, NM_001048192, NM_001294262, NM_001048192, NM_001294262, NM_174849	XM_006503866, XM_006503867, XM_006503868, XM_006503870, XM_006503871, XM_006503872, XM_006503873, XM_006503875, XM_006503876, XM_006503877	protein_coding	ENSMUSG00000029165
Ager	.	.	.	.	.	.	0.0343522	0	0	0	0.0687043	0	0	0	NM_001271422, NM_001271422, NM_001271423, NM_001271422, NM_001271423, NM_001271424, NM_001271422, NM_001271423, NM_001271424, NM_007425	.	protein_coding	ENSMUSG00000015452
Agfg1	.	.	.	.	.	.	2.69563	2.55014	2.07366	2.31691	2.51101	2.88024	2.29534	2.80494	NM_001310713, NM_001310713, NM_010472	XM_006496430, XM_006496431, XM_006496432, XM_006496433, XM_006496434, XM_006496435, XM_006496436, XM_006496437, XM_006496438, XM_006496439, XM_006496440	protein_coding	ENSMUSG00000026159
Agfg2	.	.	.	.	.	.	9.97796	7.41071	5.87988	5.86223	11.3425	8.61347	8.02948	6.79195	NM_001303266, NM_001303266, NM_001303271, NM_001303266, NM_001303271, NM_178162	XM_006504569, XM_006504570	protein_coding	ENSMUSG00000029722
Aggf1	.	.	.	.	.	.	3.02994	3.97223	3.75733	3.50825	2.89513	3.16475	3.60669	4.33776	NM_025630	.	protein_coding	ENSMUSG00000021681
Agk	.	.	.	.	.	.	0.858902	0.901109	1.14402	1.23188	0.936617	0.781187	0.832396	0.969823	NM_023538	XM_006506571, XM_011241458	protein_coding	ENSMUSG00000029916
Agl	.	.	.	.	.	.	4.83419	5.40576	6.57731	6.71139	5.59193	4.07645	4.87243	5.93909	NM_001081326	XM_006502287, XM_011240280	protein_coding	ENSMUSG00000033400
Agmat	.	.	.	.	.	.	114.985	115.92	141.951	114.079	94.6471	135.323	121.978	109.863	NM_001081408	XM_006539246	protein_coding	ENSMUSG00000040706
Agmo	.	.	.	.	.	.	31.2273	37.1311	36.2702	30.549	29.9532	32.5014	35.8337	38.4284	NM_178767	XM_011243874, XM_011243875	protein_coding	ENSMUSG00000050103
Ago1	.	.	.	.	.	.	2.61037	2.06117	1.62989	1.71655	2.83892	2.38182	2.09794	2.0244	NM_001317173, NM_001317173, NM_153403	XM_006503067, XM_011240520, XM_011240521	protein_coding	ENSMUSG00000041530
Ago2	.	.	.	.	.	.	0.697108	0.654231	0.917208	0.736011	0.762637	0.631579	0.655247	0.653215	NM_153178	.	protein_coding	ENSMUSG00000036698
Ago3	.	.	.	.	.	.	0.183325	0.182025	0.218663	0.304785	0.168844	0.197806	0.200391	0.163659	NM_153402	XM_006502917, XM_006502918, XM_006502919, XM_006502921, XM_011240478	protein_coding	ENSMUSG00000028842
Ago4	.	.	.	.	.	.	0.250966	0.39816	0.226815	0.516962	0.226822	0.27511	0.33849	0.45783	NM_153177	XM_006503481, XM_011240650	protein_coding	ENSMUSG00000042500
Agpat1	.	.	.	.	.	.	2.37406	2.12406	4.72989	3.331	2.57041	2.1777	1.86311	2.38501	NM_001163379, NM_001163379, NM_018862	XM_006524647, XM_006524648	protein_coding	ENSMUSG00000034254
Agpat2	.	.	.	.	.	.	154.669	193.108	269.479	287.969	143.434	165.904	200.671	185.544	NM_026212	.	protein_coding	ENSMUSG00000026922
Agpat3	.	.	.	.	.	.	77.2239	75.9772	94.669	91.0513	75.065	79.3828	74.8329	77.1216	NM_053014	XM_006513716, XM_006513717, XM_006513718, XM_006513719, XM_006513720, XM_006513721, XM_006513722, XM_006513723	protein_coding	ENSMUSG00000001211
Agpat4	.	.	.	.	.	.	0.241706	0.181796	0.250204	0.299848	0.0974743	0.385937	0	0.363592	NM_026644	XM_006523345, XM_006523346, XM_006523348	protein_coding	ENSMUSG00000023827
Agpat5	.	.	.	.	.	.	4.33355	3.48975	3.64646	3.61094	3.80466	4.86244	3.50867	3.47084	NM_026792	.	protein_coding	ENSMUSG00000031467
Agpat9	.	◎	◎	◎	.	◎	0.343239	0.518513	5.06218	2.41852	0.421949	0.264529	0.745842	0.291183	NM_172715	XM_011249431, XM_011249432, XM_011249433	protein_coding	ENSMUSG00000029314
Agps	.	.	.	.	.	.	0.779752	0.892717	1.26135	1.24884	0.948341	0.611163	0.913675	0.871759	NM_172666	.	protein_coding	ENSMUSG00000042410
Agr2	.	.	.	.	.	.	0	0	0	0	0	0	0	0	NM_011783	.	protein_coding	ENSMUSG00000020581
Agr3	.	.	.	.	.	.	0	0	0	0	0	0	0	0	NM_207531	.	protein_coding	ENSMUSG00000036231
Agrn	.	.	.	.	.	.	1.16525	1.55018	1.4522	1.72073	1.2982	1.0323	1.65229	1.44807	NM_021604	XM_006538491, XM_006538492, XM_006538493, XM_006538494, XM_006538495, XM_006538496, XM_011250176, XM_011250177, XM_011250178	protein_coding	ENSMUSG00000041936
Agrp	.	.	.	.	.	.	0	0	0	0	0	0	0	0	NM_001271806, NM_001271806, NM_007427	.	protein_coding	ENSMUSG00000005705
Agt	.	.	.	.	.	.	632.084	527.566	694.839	591.559	604.637	659.53	557.911	497.221	NM_007428	.	protein_coding	ENSMUSG00000031980
Agtpbp1	.	.	.	.	.	.	1.96151	1.05301	1.01663	1.24616	1.32844	2.59458	1.32238	0.783645	NM_001048008, NM_001048008, NM_001284218, NM_001048008, NM_001284218, NM_001284219, NM_001048008, NM_001284218, NM_001284219, NM_001284221, NM_001048008, NM_001284218, NM_001284219, NM_001284221, NM_023328	XM_006517335, XM_006517336, XM_006517337, XM_006517338, XM_006517339, XM_006517340, XM_006517342, XM_011244555, XM_011244556, XM_011244557	protein_coding	ENSMUSG00000021557
Agtr1a	.	.	.	.	.	.	26.0815	23.3727	17.7817	16.9179	27.04	25.1229	23.9048	22.8405	NM_177322	XM_006516534, XM_011244264	protein_coding	ENSMUSG00000049115
Agtr1b	.	.	.	.	.	.	0	0	0	0	0	0	0	0	NM_175086	.	protein_coding	ENSMUSG00000054988
Agtr2	.	.	.	.	.	.	0	0	0	0	0	0	0	0	NM_007429	XM_006527555	protein_coding	ENSMUSG00000068122
Agtrap	.	.	.	.	.	.	0.762389	0.430215	0.850107	0.343402	0.594411	0.930366	0.391023	0.469407	NM_001301281, NM_001301281, NM_009642	.	protein_coding	ENSMUSG00000029007
Agxt	.	.	.	.	.	.	349.658	289.572	204.927	197.06	363.402	335.915	275.945	303.199	NM_001276710, NM_001276710, NM_016702	.	protein_coding	ENSMUSG00000026272
Agxt2	.	.	.	.	.	.	40.3141	48.9332	57.9175	60.2854	33.4643	47.164	45.2193	52.647	NM_001031851, NM_001031851, NM_001310735, NM_001031851, NM_001310735, NM_001310736	XM_006520067, XM_006520068, XM_006520069, XM_006520070	protein_coding	ENSMUSG00000089678
Ahctf1	.	.	.	.	.	.	5.74047	4.2705	5.20228	5.35353	5.27876	6.20218	4.69789	3.84312	NM_026375	XM_006496800	protein_coding	ENSMUSG00000026491
Ahcy	.	.	.	.	.	.	334.318	327.578	305.536	308.022	302.978	365.659	306.867	348.289	NM_016661	.	protein_coding	ENSMUSG00000027597
Ahcyl1	.	.	.	.	.	.	21.5216	22.369	18.5949	19.5387	19.8773	23.1659	24.9917	19.7463	NM_145542	XM_006501408	protein_coding	ENSMUSG00000027893
Ahcyl2	.	.	.	.	.	.	1.52194	2.22881	1.66503	2.39552	1.35648	1.68741	2.40569	2.05193	NM_001171000, NM_001171000, NM_001171001, NM_001171000, NM_001171001, NM_021414	XM_006505179, XM_006505180, XM_006505181, XM_006505182, XM_006505183, XM_006505184, XM_006505185, XM_011241083	protein_coding	ENSMUSG00000029772
Ahdc1	.	.	.	.	.	.	0.695823	0.8049	0.882905	0.735938	0.753906	0.637739	0.591934	1.01787	NM_146155	XM_006538734, XM_006538736, XM_006538737, XM_006538738, XM_006538739, XM_006538740, XM_006538741, XM_006538742, XM_011250231	protein_coding	ENSMUSG00000037692
Ahi1	.	.	.	.	.	.	0.129631	0.0260156	0.176975	0.0917878	0.0927938	0.166468	0.0520312	0	NM_001177776, NM_001177776, NM_026203	XM_006512798, XM_006512799	protein_coding	ENSMUSG00000019986
Ahnak	.	.	.	.	.	.	3.04787	3.42104	2.4406	2.21208	3.05861	3.03713	4.66921	2.17286	NM_001039959, NM_001039959, NM_001286518, NM_001039959, NM_001286518, NM_009643	XM_006527253, XM_006527254, XM_006527255, XM_006527256, XM_011247310, XM_011247311	protein_coding	ENSMUSG00000069833
Ahnak2	.	.	.	.	.	.	0.0314457	0.155099	0.0324899	0.0504217	0.0299333	0.0329582	0.117555	0.192644	.	XM_006516459	protein_coding	ENSMUSG00000072812
Ahr	.	.	.	.	.	.	2.87234	3.4218	4.55765	4.60861	3.09103	2.65364	2.85455	3.98905	NM_013464	.	protein_coding	ENSMUSG00000019256
Ahrr	.	.	.	.	.	.	0	0	0.017412	0.00938007	0	0	0	0	NM_001317351, NM_001317351, NM_009644	XM_006517048, XM_006517049, XM_006517050, XM_006517051, XM_011244464	protein_coding	ENSMUSG00000021575
Ahsa1	.	.	.	.	.	.	43.2001	43.1498	49.2968	48.3048	41.4342	44.9661	45.7755	40.5242	NM_146036	.	protein_coding	ENSMUSG00000021037
Ahsa2	.	.	.	.	.	.	6.50776	5.96378	6.49024	5.98869	6.5657	6.44982	6.94032	4.98723	NM_001290654, NM_001290654, NM_001290655, NM_001290654, NM_001290655, NM_172391	XM_011243721	protein_coding	ENSMUSG00000020288
Ahsg	.	.	.	.	.	.	8985.83	7563.23	5985.01	5327.7	8837.29	9134.36	8102.62	7023.83	NM_001276450, NM_001276450, NM_013465	.	protein_coding	ENSMUSG00000022868
AI182371	.	.	.	.	.	.	83.1358	79.8744	64.4823	60.6334	88.2059	78.0657	69.3749	90.3738	NM_178885	.	protein_coding	ENSMUSG00000035875
AI314180	.	.	.	.	.	.	8.00835	8.93848	7.21328	7.36724	8.24963	7.76707	9.07868	8.79827	NM_172381	XM_006537847, XM_006537848, XM_006537849, XM_006537850, XM_011250007	protein_coding	ENSMUSG00000050812
AI413582	.	.	.	.	.	.	2.03954	2.10827	3.96588	2.8608	2.30799	1.77109	2.37544	1.84109	NM_001002895	XM_006523413, XM_011246240	protein_coding	ENSMUSG00000062753
AI429214	.	.	.	.	.	.	0.0734296	0.160551	0.290225	0.15145	0.0440217	0.102837	0.321102	0	NM_001039220	.	protein_coding	ENSMUSG00000074384
AI464131	.	.	.	.	.	.	6.82716	8.16098	6.5088	5.59197	7.0289	6.62541	7.68249	8.63947	NM_001085515	XM_006538010	protein_coding	ENSMUSG00000046312
AI467606	.	.	.	.	.	.	0.04509	0.0210343	0.104437	0.0760897	0.09018	0	0	0.0420687	NM_178901	XM_006507162	protein_coding	ENSMUSG00000045165
AI481877	.	.	.	.	.	.	0	0	0	0	0	0	0	0	.	XM_006538421, XM_006543855	protein_coding	ENSMUSG00000038598
AI593442	.	.	.	.	.	.	0	0	0	0	0	0	0	0	NM_001286641, NM_001286641, NM_178906	XM_006510458, XM_011242565	protein_coding	ENSMUSG00000078307
AI597479	.	.	.	.	.	.	1.55379	1.34125	1.45981	1.6573	1.51019	1.59739	1.09504	1.58746	NM_133818	.	protein_coding	ENSMUSG00000010290
AI606181	.	.	.	.	.	.	0.872594	1.04783	0.645291	0.717755	1.05033	0.694858	0.798156	1.29751	.	.	protein_coding	ENSMUSG00000074873
AI607873	.	.	.	.	.	.	0.221491	0.169911	0.555992	0.646171	0.111302	0.331679	0.115326	0.224496	NM_001204910	XM_006496794, XM_011238797, XM_011238798, XM_011238799, XM_011238800	protein_coding	ENSMUSG00000073490
AI661453	.	.	.	.	.	.	6.63729	9.13457	4.06958	5.92191	7.25924	6.01534	9.55603	8.71311	NM_145489	.	protein_coding	ENSMUSG00000034382
AI837181	.	.	.	.	.	.	12.9785	12.5646	14.1167	13.0913	13.8913	12.0657	13.3846	11.7447	NM_001256515, NM_001256515, NM_134149	.	protein_coding	ENSMUSG00000047423
AI846148	.	.	.	.	.	.	0.320434	0.256454	0.370267	0.290347	0.401229	0.239639	0.288025	0.224883	NM_001033139, NM_001033139, NM_001167831	XM_011247331, XM_011247332	protein_coding	ENSMUSG00000024970
AI854703	.	.	.	.	.	.	0.0141247	0	0	0.0119099	0.0282493	0	0	0	.	.	protein_coding	ENSMUSG00000053297
AI987944	.	.	.	.	.	.	5.11041	6.59407	3.0426	4.9756	5.37497	4.84585	6.4194	6.76874	NM_001199330, NM_001199330, NM_183167	XM_011250853	protein_coding	ENSMUSG00000056383
Aicda	.	.	.	.	.	.	0	0	0	0	0	0	0	0	NM_009645	.	protein_coding	ENSMUSG00000040627
Aida	.	.	.	.	.	.	1.37417	1.21096	1.72162	1.73967	1.54957	1.19878	1.20416	1.21776	NM_181732	.	protein_coding	ENSMUSG00000042901
Aif1	.	.	.	.	.	.	3.12255	3.26621	5.61027	5.96558	1.68972	4.55538	1.41305	5.11937	NM_019467	XM_006523503, XM_006523504, XM_006525278, XM_006536503, XM_006537236	protein_coding	ENSMUSG00000024397
Aif1l	.	.	.	.	.	.	0.0315965	0.0148572	0.0129788	0.11199	0	0.0631929	0.0297144	0	NM_145144	.	protein_coding	ENSMUSG00000001864
Aifm1	.	.	.	.	.	.	30.8701	26.336	25.5419	25.437	27.243	34.4971	25.991	26.6809	NM_001290364, NM_001290364, NM_012019	.	protein_coding	ENSMUSG00000036932
Aifm2	.	.	.	.	.	.	7.82514	7.18727	11.2973	7.73083	7.95329	7.69699	7.62351	6.75104	NM_001039194, NM_001039194, NM_001284300, NM_001039194, NM_001284300, NM_153779, NM_001039194, NM_001284300, NM_153779, NM_178058	XM_006514121, XM_006514122, XM_006514124, XM_006514125, XM_006514126, XM_006514127, XM_006514128, XM_011243572	protein_coding	ENSMUSG00000020085
Aifm3	.	.	.	.	.	.	2.77084	2.90099	1.60816	1.69885	3.112	2.42967	3.27388	2.52811	NM_001291070, NM_001291070, NM_175178	XM_006522590, XM_006522591, XM_006522592, XM_006522593, XM_006522594, XM_006522595, XM_006522596	protein_coding	ENSMUSG00000022763
Aig1	.	.	.	.	.	.	9.43607	12.3722	9.15066	12.4268	11.0481	7.82405	13.7799	10.9645	NM_025446	XM_006512811, XM_006512812, XM_006512813	protein_coding	ENSMUSG00000019806
Aim1	.	.	.	.	.	.	1.13814	1.58729	2.12681	2.11639	1.0991	1.17719	1.31619	1.85838	NM_172393	XM_006512498, XM_006512499	protein_coding	ENSMUSG00000019866
Aim1l	.	.	.	.	.	.	0.123135	0.407291	0.293869	0.200868	0.11159	0.13468	0.498231	0.316352	NM_001162970	XM_006538748, XM_006538750, XM_006538751	protein_coding	ENSMUSG00000012123
Aim2	.	.	.	.	.	.	0.0191001	0.0389546	0.057541	0.177211	0.0382001	0	0	0.0779091	NM_001013779	XM_006496919, XM_006496920, XM_006496926, XM_011238831, XM_011238832, XM_011238833, XM_011238834, XM_011238835, XM_011238836, XM_011238837, XM_011238838, XM_011238839, XM_011238840, XM_011238841, XM_011238842, XM_011238843, XM_011238844, XM_011238845, XM_011238846	protein_coding	ENSMUSG00000037860
Aimp1	.	.	.	.	.	.	28.4543	31.0566	23.5495	26.6387	29.9448	26.9637	30.6883	31.4248	NM_007926	.	protein_coding	ENSMUSG00000028029
Aimp2	.	.	.	.	.	.	13.5357	13.5883	14.3774	15.9891	11.8513	15.2201	13.203	13.9735	NM_001172146, NM_001172146, NM_146165	.	protein_coding	ENSMUSG00000029610
Aip	.	.	.	.	.	.	16.4618	15.9984	19.4591	19.6883	16.3584	16.5653	16.3276	15.6692	NM_001276284, NM_001276284, NM_016666	XM_006531641, XM_006531642, XM_006531643	protein_coding	ENSMUSG00000024847
Aipl1	.	.	.	.	.	.	0	0	0	0	0	0	0	0	NM_053245	XM_006531997, XM_006531998, XM_006531999, XM_006532000, XM_006532001	protein_coding	ENSMUSG00000040554
Aire	.	.	.	.	.	.	0	0	0	0	0	0	0	0	NM_001271549, NM_001271549, NM_001271550, NM_001271549, NM_001271550, NM_001271551, NM_001271549, NM_001271550, NM_001271551, NM_001271552, NM_001271549, NM_001271550, NM_001271551, NM_001271552, NM_001271553, NM_001271549, NM_001271550, NM_001271551, NM_001271552, NM_001271553, NM_001271554, NM_001271549, NM_001271550, NM_001271551, NM_001271552, NM_001271553, NM_001271554, NM_001271555, NM_0012…	.	protein_coding	ENSMUSG00000000731
Ajap1	.	.	.	.	.	.	0	0.0155669	0	0.0140855	0	0	0.0311338	0	NM_001099299	.	protein_coding	ENSMUSG00000039546
Ajuba	.	.	.	.	.	.	1.02321	1.26231	0.818906	0.816096	1.13132	0.915106	1.55564	0.968974	NM_010590	.	protein_coding	ENSMUSG00000022178
AK010878	.	.	.	.	.	.	4.60035	4.46239	4.24416	5.00077	4.48963	4.71107	4.65292	4.27186	NM_001142938	.	protein_coding	ENSMUSG00000091931
Ak1	.	.	.	.	.	.	0.0485973	0.0214111	0.0426843	0.065334	0.0456767	0.051518	0	0.0428222	NM_001198790, NM_001198790, NM_001198791, NM_001198790, NM_001198791, NM_001198792, NM_001198790, NM_001198791, NM_001198792, NM_021515	XM_006497624	protein_coding	ENSMUSG00000026817
AK157302	.	.	.	.	.	.	0.170675	0.15199	0.0983924	0.119932	0.0511621	0.290187	0.0538427	0.250136	.	.	protein_coding	ENSMUSG00000078139
Ak2	.	.	.	.	.	.	183.274	229.606	246.008	252.987	162.367	204.181	231.529	227.684	NM_001033966, NM_001033966, NM_016895	.	protein_coding	ENSMUSG00000028792
Ak3	.	.	.	.	.	.	151.092	139.969	162.011	143.507	142.685	159.499	144.105	135.832	NM_021299	.	protein_coding	ENSMUSG00000024782
Ak4	.	.	.	.	.	.	18.463	20.1936	17.1659	13.9062	18.9192	18.0069	18.8863	21.5009	NM_001177602, NM_001177602, NM_001177604, NM_001177602, NM_001177604, NM_001177605, NM_001177602, NM_001177604, NM_001177605, NM_009647	XM_006502685	protein_coding	ENSMUSG00000028527
Ak5	.	.	.	.	.	.	0.0864816	0.0816019	0	0.0815569	0.0251155	0.147848	0.139472	0.0237315	NM_001081277	XM_006501440, XM_011240115	protein_coding	ENSMUSG00000039058
Ak6	.	.	.	.	.	.	21.4007	21.6589	21.6825	21.1638	20.1503	22.6512	20.8043	22.5135	NM_027139, NM_027139, NM_027592	.	protein_coding	ENSMUSG00000078941
Ak7	.	.	.	.	.	.	0.0982567	0.232936	0.0801993	0.0460143	0.115265	0.0812481	0.262447	0.203424	NM_030187	XM_006516390	protein_coding	ENSMUSG00000041323
Ak8	.	.	.	.	.	.	0	0	0	0	0	0	0	0	NM_001033874	XM_006498286, XM_006498287, XM_006498288, XM_006498289, XM_006498291, XM_006498292, XM_011239170	protein_coding	ENSMUSG00000026807
Ak9	.	.	.	.	.	.	0	0	0	0	0	0	0	0	.	.	protein_coding	ENSMUSG00000091415
Akain1	.	.	.	.	.	.	0	0	0	0	0	0	0	0	NM_001145192	.	protein_coding	ENSMUSG00000091636
Akap1	.	.	.	.	.	.	11.8944	13.1139	16.0991	13.3463	12.7065	11.0823	13.1141	13.1136	NM_001042541, NM_001042541, NM_009648	.	protein_coding	ENSMUSG00000018428
Akap10	.	.	.	.	.	.	0.831237	0.964602	1.06976	1.04307	0.868148	0.794325	0.745516	1.18369	NM_019921	XM_006533814	protein_coding	ENSMUSG00000047804
Akap11	.	.	.	.	.	.	1.21802	1.55344	1.1647	1.30367	1.03308	1.40296	1.48525	1.62163	NM_001164503	XM_006518898, XM_006518899, XM_006518901, XM_006518902	protein_coding	ENSMUSG00000022016
Akap12	.	.	.	.	.	.	0.0909494	0.0633019	0.123306	0.0795107	0.0664269	0.115472	0.0114348	0.115169	NM_031185	.	protein_coding	ENSMUSG00000038587
Akap13	.	.	.	.	.	.	1.56871	1.36466	1.17989	1.36206	1.5393	1.59812	1.11029	1.61902	NM_029332	XM_006541250, XM_006541251, XM_006541252, XM_006541253, XM_006541254, XM_006541255, XM_006541256, XM_006541257, XM_006541258	protein_coding	ENSMUSG00000066406
Akap14	.	.	.	.	.	.	0	0.0245468	0	0	0	0	0	0.0490936	NM_001033785	.	protein_coding	ENSMUSG00000036551
Akap17b	.	.	.	.	.	.	0.448038	0.382302	0.328838	0.402469	0.531603	0.364474	0.312732	0.451871	NM_001081956	XM_006541383, XM_006541384, XM_006541385	protein_coding	ENSMUSG00000059708
Akap2	.	.	.	.	.	.	0.264476	0.161088	0.299525	0.148988	0.27635	0.252602	0.285971	0.0362039	NM_001035532, NM_001035532, NM_001035533, NM_001035532, NM_001035533, NM_001304544, NM_001035532, NM_001035533, NM_001304544, NM_009649	.	protein_coding	ENSMUSG00000038729
Akap3	.	.	.	.	.	.	0	0.0128392	0	0	0	0	0	0.0256784	NM_009650	.	protein_coding	ENSMUSG00000030344
Akap4	.	.	.	.	.	.	0	0	0	0	0	0	0	0	NM_001042542, NM_001042542, NM_009651	.	protein_coding	ENSMUSG00000050089
Akap5	.	.	.	.	.	.	0	0.00622855	0.0177151	0.0238395	0	0	0.0124571	0	NM_001101471	XM_006515842	protein_coding	ENSMUSG00000021057
Akap6	.	.	.	.	.	.	0.0151448	0	0.00751334	0.00351188	0.0302897	0	0	0	NM_198111	XM_006515821, XM_006515822, XM_006515824, XM_006515825, XM_006515826, XM_006515827, XM_006515828, XM_006515829	protein_coding	ENSMUSG00000061603
Akap7	.	.	.	.	.	.	2.12122	2.33033	2.2474	1.69639	1.76243	2.48	1.73124	2.92941	NM_018747	XM_006512795	protein_coding	ENSMUSG00000039166
Akap8	.	.	.	.	.	.	3.23019	3.10161	2.65912	2.39867	3.12462	3.33575	2.94165	3.26157	NM_019774	XM_006524663	protein_coding	ENSMUSG00000024045
Akap8l	.	.	.	.	.	.	3.20702	2.74843	4.20334	3.07415	3.7889	2.62514	2.65904	2.83781	NM_017476	XM_011246533, XM_011246534, XM_011246535, XM_011246536	protein_coding	ENSMUSG00000002625
Akap9	.	.	.	.	.	.	1.21382	1.34104	0.733241	0.736038	1.1679	1.25975	1.93556	0.746516	NM_194462	XM_006503518, XM_006503519, XM_006503520, XM_006503521, XM_006503522, XM_006503523, XM_006503524	protein_coding	ENSMUSG00000040407
Akip1	.	.	.	.	.	.	21.6671	23.9322	22.3789	24.1222	20.3741	22.9601	26.7208	21.1436	NM_020616	.	protein_coding	ENSMUSG00000031023
Akirin1	.	.	.	.	.	.	6.27058	6.82206	6.09843	6.12252	6.26894	6.27221	6.08905	7.55508	NM_023423	.	protein_coding	ENSMUSG00000023075
Akirin2	.	.	.	.	.	.	15.7232	14.2867	14.4821	15.8927	15.6346	15.8117	14.2179	14.3555	NM_001007589	XM_011250059, XM_011250060	protein_coding	ENSMUSG00000028291
Akna	.	.	.	.	.	.	0.0282556	0.0512823	0.119109	0.0828673	0.0413983	0.015113	0.0149538	0.0876108	NM_001045514, NM_001045514, NM_001305432	XM_006537520, XM_006537521, XM_006537522, XM_006537523, XM_006537524, XM_006537525	protein_coding	ENSMUSG00000039158
Aknad1	.	.	.	.	.	.	0	0	0	0	0	0	0	0	NM_177859	XM_006501608, XM_006501609, XM_011240149	protein_coding	ENSMUSG00000049565
Akp3	.	.	.	.	.	.	0	0	0	0	0	0	0	0	NM_007432	.	protein_coding	ENSMUSG00000036500
Akr1a1	.	.	.	.	.	.	323.809	338.021	347.229	370.958	333.71	313.908	361.467	314.575	NM_021473	XM_006503253	protein_coding	ENSMUSG00000028692
Akr1b10	.	.	.	.	.	.	0.351361	0.244808	0.70318	0.367745	0.362162	0.340559	0.197922	0.291694	NM_172398	XM_006506527	protein_coding	ENSMUSG00000061758
Akr1b3	.	.	.	.	.	.	4.38223	7.03475	4.10666	5.91266	3.44639	5.31807	7.34067	6.72883	NM_009658	.	protein_coding	ENSMUSG00000001642
Akr1b7	.	.	.	.	.	.	0.393846	0.251422	0.0615922	0.133558	0.500479	0.287213	0.197348	0.305496	NM_009731	.	protein_coding	ENSMUSG00000052131
Akr1b8	.	.	.	.	.	.	0.89442	0.719275	0.580538	0.692611	0.901449	0.88739	0.572069	0.866482	NM_008012	.	protein_coding	ENSMUSG00000029762
Akr1c12	.	.	.	.	.	.	84.6679	79.7961	73.1547	58.6426	81.271	88.0648	84.3837	75.2086	NM_013777	.	protein_coding	ENSMUSG00000021211
Akr1c13	.	.	.	.	.	.	100.5	98.2094	72.8916	66.1214	107.896	93.1044	101.278	95.1408	NM_013778	XM_006516482	protein_coding	ENSMUSG00000021213
Akr1c14	.	.	.	.	.	.	69.3047	80.5912	71.8268	59.7383	65.5543	73.0551	72.0319	89.1504	NM_134072	XM_011244251	protein_coding	ENSMUSG00000033715
Akr1c18	.	.	.	.	.	.	0.0836744	0.185241	0.126812	0.279542	0	0.167349	0.225723	0.14476	NM_134066	XM_011244250	protein_coding	ENSMUSG00000021214
Akr1c19	.	.	.	◎	.	◎	66.7224	54.9984	39.9205	20.0292	64.9485	68.4963	55.2836	54.7131	NM_001013785	.	protein_coding	ENSMUSG00000071551
Akr1c20	.	.	.	.	.	.	49.4532	60.6221	76.7942	84.319	49.3434	49.563	60.8752	60.3691	NM_001311132, NM_001311132, NM_054080	XM_006516464, XM_006516465, XM_006516466	protein_coding	ENSMUSG00000054757
Akr1c21	.	.	.	.	.	.	0.0391734	0.1996	0.0785482	0.125507	0.0783469	0	0.0828345	0.316365	NM_029901	.	protein_coding	ENSMUSG00000021207
Akr1c6	.	.	.	.	.	.	1112.46	1093.39	1128.38	1114.46	1063.16	1161.75	1130.21	1056.57	NM_030611	XM_006516510	protein_coding	ENSMUSG00000021210
Akr1cl	.	.	.	.	.	.	0	0	0	0	0	0	0	0	NM_001310617, NM_001310617, NM_027582	XM_006496283	protein_coding	ENSMUSG00000025955
Akr1d1	.	.	.	.	.	.	32.8145	32.0228	44.7422	34.3345	24.0386	41.5903	32.1394	31.9062	NM_145364	XM_006505825, XM_006505826	protein_coding	ENSMUSG00000038641
Akr1e1	.	.	.	.	.	.	24.4442	26.069	29.2306	29.007	22.1609	26.7275	30.8518	21.2861	NM_018859	XM_006516485	protein_coding	ENSMUSG00000045410
Akr7a5	.	.	.	.	.	.	277.923	291.89	267.082	265.869	263.436	292.41	311.402	272.377	NM_025337	.	protein_coding	ENSMUSG00000028743
Akt1	.	.	.	.	.	.	13.7681	12.4236	14.9864	11.4774	14.51	13.0261	12.0659	12.7813	NM_001165894, NM_001165894, NM_009652	XM_006515415, XM_006515416	protein_coding	ENSMUSG00000001729
Akt1s1	.	.	.	.	.	.	44.7898	48.8554	46.3345	50.7301	39.4726	50.107	52.048	45.6628	NM_001253920, NM_001253920, NM_001290694, NM_001253920, NM_001290694, NM_026270	XM_006541115, XM_006541117, XM_006541119, XM_006541120, XM_006541121, XM_006541122	protein_coding	ENSMUSG00000011096
Akt2	.	.	.	.	.	.	27.4786	27.5409	24.1074	23.4046	27.777	27.1802	25.9937	29.0882	NM_001110208, NM_001110208, NM_007434	XM_006539477, XM_006539478, XM_006539480, XM_006539481, XM_006539482, XM_006539483, XM_011250418	protein_coding	ENSMUSG00000004056
Akt3	.	.	.	.	.	.	0.21538	0.0882744	0.212703	0.157747	0.265861	0.1649	0.0677761	0.108773	NM_011785	XM_006496818, XM_006496819	protein_coding	ENSMUSG00000019699
Aktip	.	.	.	.	.	.	4.23394	3.78824	4.00916	3.36441	3.84961	4.61826	3.65405	3.92244	NM_001302266, NM_001302266, NM_001302267, NM_001302266, NM_001302267, NM_001302268, NM_001302266, NM_001302267, NM_001302268, NM_001302337, NM_001302266, NM_001302267, NM_001302268, NM_001302337, NM_010241	XM_006530669, XM_006530673, XM_011248302, XM_011248303, XM_011248304, XM_011248305, XM_011248306, XM_011248307	protein_coding	ENSMUSG00000031667
Alad	.	.	.	.	.	.	249.293	216.291	290.656	253.122	227.399	271.187	225.595	206.986	NM_001276446, NM_001276446, NM_008525	XM_006537639	protein_coding	ENSMUSG00000028393
Alas1	◎	◎	.	.	.	◎	264.957	107.697	350.175	167.974	246.688	283.225	121.218	94.1757	NM_001291835, NM_001291835, NM_020559	.	protein_coding	ENSMUSG00000032786
Alas2	.	.	.	.	.	.	89.7995	103.947	87.0324	76.7665	78.0883	101.511	110.982	96.9113	NM_001102446, NM_001102446, NM_009653	.	protein_coding	ENSMUSG00000025270
Alb	.	.	.	.	.	.	0	0	0	34613.2	0	0	0	0	NM_009654	.	protein_coding	ENSMUSG00000029368
Alcam	.	.	.	.	.	.	4.27169	3.84825	2.95078	3.04115	4.55634	3.98703	3.83531	3.8612	NM_009655	XM_006521714	protein_coding	ENSMUSG00000022636
Aldh16a1	.	.	.	.	.	.	32.7934	35.7448	32.1304	32.7103	33.3521	32.2346	35.0467	36.443	NM_145954	XM_006541177	protein_coding	ENSMUSG00000007833
Aldh18a1	.	.	.	.	.	.	0.209315	0.123231	0.1306	0.201336	0.20165	0.21698	0.0813227	0.165139	NM_019698, NM_019698, NM_153554	XM_006527229	protein_coding	ENSMUSG00000025007
Aldh1a1	.	.	◎	.	.	◎	360.446	379.794	812.162	601.784	300.269	420.623	415.08	344.509	NM_013467	.	protein_coding	ENSMUSG00000053279
Aldh1a2	.	.	.	.	.	.	0	0.140019	0.0760109	0.0595794	0	0	0.165586	0.114452	NM_009022	.	protein_coding	ENSMUSG00000013584
Aldh1a3	.	.	.	.	.	.	0.0727803	0.0106711	0.0700917	0.0214739	0.0443162	0.101245	0	0.0213422	NM_053080	.	protein_coding	ENSMUSG00000015134
Aldh1a7	.	.	.	.	.	.	107.712	117.014	121.213	130.48	102.529	112.895	125.849	108.179	NM_011921	.	protein_coding	ENSMUSG00000024747
Aldh1b1	.	.	.	.	.	.	29.9656	35.6008	16.4914	26.8255	28.7146	31.2166	35.7005	35.5011	NM_028270	.	protein_coding	ENSMUSG00000035561
Aldh1l1	.	.	.	.	.	.	594.755	465.702	344.501	280.057	491.474	698.035	449.619	481.785	NM_027406	XM_006505279	protein_coding	ENSMUSG00000030088
Aldh1l2	.	.	.	.	.	.	0	0	0.00646486	0.00588347	0	0	0	0	NM_153543	XM_006513505, XM_011243403	protein_coding	ENSMUSG00000020256
Aldh2	.	.	.	.	.	.	1202.27	1170.61	1345.55	1168.07	1161.25	1243.29	994.851	1346.37	NM_009656	.	protein_coding	ENSMUSG00000029455
Aldh3a1	.	.	.	.	.	.	0.0251165	0.050317	0	0.025867	0.0502331	0	0.0528893	0.0477447	NM_001112725, NM_001112725, NM_007436	XM_006532023, XM_006532024, XM_006532025, XM_006532026, XM_006532027, XM_006532028	protein_coding	ENSMUSG00000019102
Aldh3a2	.	.	◎	◎	.	◎	41.2188	49.6093	259.264	205.716	41.2062	41.2313	54.7352	44.4834	NM_007437	XM_006532029, XM_006532030, XM_006532031	protein_coding	ENSMUSG00000010025
Aldh3b1	.	.	.	.	.	.	1.07911	1.24589	0.601391	0.908958	1.05019	1.10804	1.23734	1.25444	NM_026316	XM_006531830	protein_coding	ENSMUSG00000024885
Aldh3b2	.	.	.	.	.	.	0	0	0.0190414	0	0	0	0	0	NM_001177438	.	protein_coding	ENSMUSG00000075296
Aldh3b3	.	.	.	.	.	.	0	0	0.066179	0	0	0	0	0	NM_028545	XM_006531844	protein_coding	ENSMUSG00000037263
Aldh4a1	.	.	.	.	.	.	84.3409	83.5478	83.4549	70.9643	80.0959	88.5858	74.2749	92.8207	NM_175438	XM_011250224	protein_coding	ENSMUSG00000028737
Aldh5a1	.	.	.	.	.	.	7.9179	7.74232	7.65296	7.11924	7.16446	8.67134	7.13387	8.35078	NM_172532	.	protein_coding	ENSMUSG00000035936
Aldh6a1	.	.	.	.	.	.	69.6073	63.4206	92.2401	84.2234	61.0449	78.1697	64.3659	62.4754	NM_001313967, NM_001313967, NM_134042	.	protein_coding	ENSMUSG00000021238
Aldh7a1	.	.	.	.	.	.	241.035	217.951	221.512	218.468	231.168	250.903	210.844	225.059	NM_001127338, NM_001127338, NM_138600	.	protein_coding	ENSMUSG00000053644
Aldh8a1	.	.	.	.	.	.	114.371	125.253	97.8501	109.053	104.096	124.647	120.519	129.986	NM_178713	.	protein_coding	ENSMUSG00000037542
Aldh9a1	.	.	.	.	.	.	78.2958	88.5008	97.4045	91.9315	68.9998	87.5919	89.6784	87.3233	NM_019993	.	protein_coding	ENSMUSG00000026687
Aldoa	.	.	.	.	.	.	109.058	98.8718	75.7568	100.28	101.049	117.067	95.4784	102.265	NM_001177307, NM_001177307, NM_001177308, NM_001177307, NM_001177308, NM_007438	XM_006507209, XM_006507210, XM_006507211	protein_coding	ENSMUSG00000030695
Aldoart1	.	.	.	.	.	.	0	0.0436357	0.0412975	0.0389702	0	0	0.0451576	0.0421137	NM_001199270	.	protein_coding	ENSMUSG00000059343
Aldoart2	.	.	.	.	.	.	0	0.0292152	0	0	0	0	0.0584304	0	NM_001277340	.	protein_coding	ENSMUSG00000063129
Aldob	.	.	.	.	.	.	1697.69	1949.7	2335.88	2428.78	1594.47	1800.91	1928.57	1970.84	NM_144903	.	protein_coding	ENSMUSG00000028307
Aldoc	.	.	◎	◎	.	◎	17.8586	11.221	4.56062	4.9497	22.1914	13.5258	11.3383	11.1037	NM_001303423, NM_001303423, NM_009657	.	protein_coding	ENSMUSG00000017390
Alg1	.	.	.	.	.	.	13.4398	12.7386	10.7247	10.1322	12.6684	14.2112	12.4268	13.0505	NM_145362	.	protein_coding	ENSMUSG00000039427
Alg10b	.	.	.	.	.	.	0.985559	0.84293	0.796652	0.794381	1.09646	0.874659	0.612722	1.07314	NM_001033441	.	protein_coding	ENSMUSG00000075470
Alg11	.	.	.	.	.	.	3.00586	3.15069	2.5254	2.38279	3.07008	2.94164	3.20299	3.0984	NM_001243161, NM_001243161, NM_183142	XM_006509045	protein_coding	ENSMUSG00000063362
Alg12	.	.	.	.	.	.	1.29358	1.52251	2.78936	3.15884	1.17996	1.40719	1.22128	1.82375	NM_001142357, NM_001142357, NM_145477	XM_006520842	protein_coding	ENSMUSG00000035845
Alg13	.	.	.	.	.	.	1.22717	1.28908	1.46617	1.85425	1.05065	1.40369	0.96875	1.6094	NM_026247	.	protein_coding	ENSMUSG00000041718
Alg14	.	.	.	.	.	.	8.23786	7.17086	10.1262	9.54419	9.61685	6.85886	8.05903	6.2827	NM_024178	XM_006501899	protein_coding	ENSMUSG00000039887
Alg2	.	.	.	.	.	.	4.27707	6.4516	4.86629	7.5514	4.86398	3.69015	6.09846	6.80474	NM_019998	XM_006538124	protein_coding	ENSMUSG00000039740
Alg3	.	.	.	.	.	.	22.2798	23.2735	23.9783	25.876	20.2159	24.3437	25.7089	20.8382	NM_145939	XM_006521932, XM_006521933, XM_006521934	protein_coding	ENSMUSG00000033809
Alg5	.	.	.	.	.	.	35.9284	36.057	36.4703	33.1043	34.37	37.4868	35.8829	36.2311	NM_025442	.	protein_coding	ENSMUSG00000036632
Alg6	.	.	.	.	.	.	2.51154	2.03052	2.78591	2.14528	2.63129	2.39178	1.89404	2.16699	NM_001081264	XM_006503155, XM_006503156, XM_006503159	protein_coding	ENSMUSG00000073792
Alg8	.	.	.	.	.	.	4.71274	5.00395	4.68012	5.25084	4.09034	5.33514	5.53265	4.47525	NM_199035	.	protein_coding	ENSMUSG00000035704
Alg9	.	.	.	.	.	.	8.665	9.04518	8.61997	10.2083	6.84334	10.4867	9.7974	8.29297	NM_133981	XM_006509901, XM_006509902	protein_coding	ENSMUSG00000032059
Alk	.	.	.	.	.	.	0	0	0	0	0	0	0	0	NM_007439	.	protein_coding	ENSMUSG00000055471
Alkbh1	.	.	.	.	.	.	1.0924	1.01888	0.602922	0.918067	1.38271	0.802086	1.10769	0.930075	NM_001013372, NM_001013372, NM_001102565	.	protein_coding	ENSMUSG00000079036
Alkbh2	.	.	.	.	.	.	6.63191	4.12003	4.08812	4.909	7.52499	5.73884	3.88505	4.35502	NM_175016	XM_006530289, XM_006530290, XM_006530291, XM_006530292	protein_coding	ENSMUSG00000044339
Alkbh3	.	.	.	.	.	.	8.60546	11.6756	10.5651	11.0107	8.07099	9.13993	12.4768	10.8745	NM_026944	XM_006500123	protein_coding	ENSMUSG00000040174
Alkbh4	.	.	.	.	.	.	1.76505	1.5638	1.33452	0.89235	1.33657	2.19353	1.90617	1.22144	NM_028070	XM_006504502, XM_006504503, XM_006504504, XM_006504505	protein_coding	ENSMUSG00000039754
Alkbh5	.	.	.	.	.	.	9.16429	9.12608	9.43127	8.24374	10.0003	8.32825	8.25401	9.99815	NM_172943	.	protein_coding	ENSMUSG00000042650
Alkbh6	.	.	.	.	.	.	10.9199	9.90386	9.60931	9.496	10.1594	11.6803	10.455	9.35272	NM_198027	.	protein_coding	ENSMUSG00000042831
Alkbh7	.	.	.	.	.	.	20.561	20.0998	12.9567	15.5317	19.4126	21.7094	23.1522	17.0475	NM_025538, NM_025538, NM_027372	.	protein_coding	ENSMUSG00000002661
Alkbh8	.	.	.	.	.	.	0.381227	0.622625	0.64791	0.664242	0.303599	0.458855	0.452256	0.792993	NM_026303	XM_006509879, XM_006509880, XM_006509881, XM_006509882, XM_006509883	protein_coding	ENSMUSG00000025899
Allc	.	.	.	.	.	.	0	0	0	0	0	0	0	0	NM_053156	XM_006515287	protein_coding	ENSMUSG00000020636
Alms1	.	.	.	.	.	.	0.0458409	0.0284011	0.0328127	0.0365482	0.0467017	0.0449801	0.0489314	0.00787066	NM_145223	XM_006506049, XM_006506050, XM_006506051, XM_006506052, XM_006506053, XM_006506054	protein_coding	ENSMUSG00000063810
Alox12	.	.	.	.	.	.	0.203932	0.0400482	0.147605	0.166999	0.256396	0.151467	0.0287646	0.0513319	NM_007440	XM_011248676, XM_011248677	protein_coding	ENSMUSG00000000320
Alox12b	.	.	.	.	.	.	0	0	0	0	0	0	0	0	NM_009659	.	protein_coding	ENSMUSG00000032807
Alox12e	.	.	.	.	.	.	0	0	0.0167758	0	0	0	0	0	NM_145684	XM_006532034, XM_006532035, XM_006537112, XM_006537113	protein_coding	ENSMUSG00000018907
Alox15	.	.	.	.	.	.	0	0.0196466	0.0171263	0	0	0	0.0392932	0	NM_009660	XM_006532036, XM_006537114	protein_coding	ENSMUSG00000018924
Alox5	.	.	.	.	.	.	0	0	0.0146224	0	0	0	0	0	NM_009662	XM_011241155	protein_coding	ENSMUSG00000025701
Alox5ap	.	.	.	.	.	.	0.727838	0.582904	2.01711	1.01062	0.596123	0.859554	0.311027	0.854782	NM_009663	.	protein_coding	ENSMUSG00000060063
Alox8	.	.	.	.	.	.	0	0	0	0	0	0	0	0	NM_009661	.	protein_coding	ENSMUSG00000020891
Aloxe3	.	.	.	.	.	.	0	0	0	0.0126354	0	0	0	0	NM_011786	.	protein_coding	ENSMUSG00000020892
Alpi	.	.	.	.	.	.	0	0	0	0	0	0	0	0	NM_001081082	.	protein_coding	ENSMUSG00000079440
Alpk1	.	.	.	.	.	.	0.146934	0.0821352	0.125693	0.153813	0.177976	0.115892	0.112197	0.0520732	NM_027808	XM_006502101, XM_006502102	protein_coding	ENSMUSG00000028028
Alpk2	.	.	.	.	.	.	0	0	0	0.00447741	0	0	0	0	NM_001037294	.	protein_coding	ENSMUSG00000032845
Alpk3	.	.	.	.	.	.	0	0	0	0	0	0	0	0	NM_054085	.	protein_coding	ENSMUSG00000038763
Alpl	.	.	.	.	.	.	4.13497	4.25356	7.8456	6.08703	4.57226	3.69768	5.70445	2.80268	NM_001287172, NM_001287172, NM_001287176, NM_001287172, NM_001287176, NM_007431	XM_006538497, XM_006538498, XM_006538499, XM_006538500	protein_coding	ENSMUSG00000028766
Alppl2	.	.	.	.	.	.	0	0	0	0	0	0	0	0	NM_007433	XM_006529082, XM_011247902, XM_011247903, XM_011247904, XM_011247905	protein_coding	ENSMUSG00000026246
Als2	.	.	.	.	.	.	4.56702	5.43085	3.56226	3.84471	4.83659	4.29745	5.0108	5.8509	NM_001159948, NM_001159948, NM_028717	.	protein_coding	ENSMUSG00000026024
Als2cl	.	.	.	.	.	.	1.04346	0.766753	1.31318	1.17967	1.37581	0.711108	0.602685	0.930822	NM_001146059, NM_001146059, NM_001146060, NM_001146059, NM_001146060, NM_146228	XM_006512103, XM_006512104, XM_006512105, XM_006512106, XM_011242965, XM_011242966	protein_coding	ENSMUSG00000044037
Als2cr11	.	.	.	.	.	.	0	0	0	0	0	0	0	0	NM_175200	XM_011238605	protein_coding	ENSMUSG00000072295
Als2cr12	.	.	.	.	.	.	0	0.0283446	0.102893	0.0490848	0	0	0.0566893	0	NM_175370	XM_006495613, XM_006495615, XM_011238418	protein_coding	ENSMUSG00000047528
Alx1	.	.	.	.	.	.	0	0	0	0	0	0	0	0	NM_172553	XM_006513529	protein_coding	ENSMUSG00000036602
Alx3	.	.	.	.	.	.	0	0	0	0	0	0	0	0	NM_007441	.	protein_coding	ENSMUSG00000014603
Alx4	.	.	.	.	.	.	0	0	0	0	0	0	0	0	NM_007442	.	protein_coding	ENSMUSG00000040310
Alyref	.	.	.	.	.	.	0.814839	0.516249	0.752338	0.678438	0.87308	0.756599	0.387096	0.645403	NM_011568	.	protein_coding	ENSMUSG00000025134
Alyref2	.	.	.	.	.	.	0.754408	1.08366	1.09888	1.60063	0.658606	0.85021	1.48469	0.682636	NM_019484	.	protein_coding	ENSMUSG00000060244
Amacr	.	.	.	.	.	.	52.1071	49.543	52.8116	52.9398	51.1228	53.0913	50.217	48.869	NM_008537	.	protein_coding	ENSMUSG00000022244
Ambn	.	.	.	.	.	.	0	0	0	0	0	0	0	0	NM_001303431, NM_001303431, NM_009664	.	protein_coding	ENSMUSG00000029288
Ambp	.	.	.	.	.	.	3207.97	2754.4	2264.14	2007.24	3269.65	3146.3	2824.11	2684.69	NM_007443	.	protein_coding	ENSMUSG00000028356
Ambra1	.	.	.	.	.	.	2.94835	3.50909	3.2646	3.27972	2.82525	3.07145	2.92643	4.09175	NM_001080754, NM_001080754, NM_172669	XM_006499252, XM_006499253	protein_coding	ENSMUSG00000040506
Amd1	.	.	.	.	.	.	6.92085	5.82262	4.12812	4.18097	7.25834	6.58335	4.70846	6.93678	NM_009665	.	protein_coding	ENSMUSG00000075232
Amd2	.	.	.	.	.	.	0.0320835	0	0.0300076	0	0.0294515	0.0347156	0	0	NM_007444	.	protein_coding	ENSMUSG00000063953
Amdhd1	.	.	.	.	.	.	116.471	109.996	76.6612	90.7195	119.431	113.51	112.219	107.773	NM_027908	.	protein_coding	ENSMUSG00000015890
Amdhd2	.	.	.	.	.	.	18.3643	18.2321	18.8261	19.7344	17.6383	19.0902	19.1707	17.2936	NM_172935	.	protein_coding	ENSMUSG00000036820
Amelx	.	.	.	.	.	.	0	0	0	0	0	0	0	0	NM_001081978, NM_001081978, NM_001290371, NM_001081978, NM_001290371, NM_009666	XM_006528691, XM_006528692	protein_coding	ENSMUSG00000031354
Amer1	.	.	.	.	.	.	0.339092	0.359449	0.209631	0.259947	0.314461	0.363722	0.462846	0.256052	NM_175179	.	protein_coding	ENSMUSG00000050332
Amer2	.	.	.	.	.	.	0.0643309	0.087886	0.0430593	0.0454963	0.0937184	0.0349433	0.0331134	0.142659	NM_001164705, NM_001164705, NM_028113	XM_006519590, XM_006519591	protein_coding	ENSMUSG00000021986
Amer3	.	.	.	.	.	.	0	0	0	0	0	0	0	0	NM_213727	XM_006495820, XM_006495821	protein_coding	ENSMUSG00000045174
Amfr	.	.	.	.	.	.	70.0038	74.1627	69.0052	59.3225	71.1824	68.8253	72.1787	76.1467	NM_011787	.	protein_coding	ENSMUSG00000031751
Amh	.	.	.	.	.	.	0.103495	0.0281619	0.0567198	0.107542	0.0653621	0.141629	0	0.0563238	NM_007445	XM_006513119	protein_coding	ENSMUSG00000035262
Amhr2	.	.	.	.	.	.	0.161392	0.52683	0.229983	0.0958092	0.100274	0.222509	0.690891	0.36277	NM_144547	XM_006520293	protein_coding	ENSMUSG00000023047
Amica1	.	.	.	.	.	.	0.117106	0.17086	0.18569	0.160193	0.0340113	0.200201	0.070221	0.271499	NM_001005421	XM_006510383, XM_006510384, XM_006510385, XM_006510386	protein_coding	ENSMUSG00000048534
Amigo1	.	.	.	.	.	.	2.71439	2.5913	1.26555	1.0275	2.05755	3.37122	3.75591	1.42668	NM_001004293, NM_001004293, NM_001287093, NM_001004293, NM_001287093, NM_146137	.	protein_coding	ENSMUSG00000050947
Amigo2	.	.	.	.	.	.	2.21773	3.14958	2.8316	3.1414	2.27401	2.16145	3.26118	3.03798	NM_001164563, NM_001164563, NM_001164602, NM_001164563, NM_001164602, NM_178114	.	protein_coding	ENSMUSG00000048218
Amigo3	.	.	.	.	.	.	0.0814858	0.360808	0.296134	0.37267	0.0783596	0.0846119	0.258005	0.46361	NM_177275	.	protein_coding	ENSMUSG00000032593
Ammecr1	.	.	.	.	.	.	0.233275	0.286348	0.14056	0.237873	0.29345	0.173101	0.341691	0.231005	NM_019496	.	protein_coding	ENSMUSG00000042225
Ammecr1l	.	.	.	.	.	.	6.56328	6.42074	5.98131	6.38744	6.62099	6.50558	6.38181	6.45968	NM_153515	XM_006525843	protein_coding	ENSMUSG00000041915
Amn	.	.	.	.	.	.	0.0760297	0.113335	0.193852	0.188947	0.0731476	0.0789117	0.163752	0.0629182	NM_033603	.	protein_coding	ENSMUSG00000021278
Amn1	.	.	.	.	.	.	3.77694	2.44121	4.2596	2.79291	3.12017	4.4337	2.83439	2.04803	NM_001113424	XM_006507045, XM_006507046	protein_coding	ENSMUSG00000068250
Amot	.	.	.	.	.	.	0.585848	0.64004	0.353588	0.477652	0.504101	0.667594	0.600126	0.679954	NM_001290274, NM_001290274, NM_153319	XM_006528864, XM_006528867, XM_011247828	protein_coding	ENSMUSG00000041688
Amotl1	.	.	.	.	.	.	0.379025	0.255541	0.321032	0.265221	0.39785	0.360199	0.309162	0.201921	NM_001081395	XM_006510666, XM_006510667, XM_006510668, XM_006510669, XM_006510670	protein_coding	ENSMUSG00000013076
Amotl2	.	.	.	.	.	.	2.98684	2.99155	5.23076	4.18046	2.18893	3.78475	3.42537	2.55773	NM_019764	XM_006511771, XM_006511772, XM_006511773	protein_coding	ENSMUSG00000032531
Ampd1	.	.	.	.	.	.	0	0	0	0	0	0	0	0	NM_001033303	XM_006501400	protein_coding	ENSMUSG00000070385
Ampd2	.	.	.	.	.	.	4.22045	4.993	4.25605	5.00586	4.65292	3.78797	4.95868	5.02731	NM_001289719, NM_001289719, NM_001289720, NM_001289719, NM_001289720, NM_028779	XM_006500868, XM_006500870, XM_006500871, XM_011239985	protein_coding	ENSMUSG00000027889
Ampd3	.	.	.	.	.	.	0.110452	0.0650087	0.106544	0.038841	0.0608491	0.160055	0.130017	0	NM_001276301, NM_001276301, NM_009667	XM_006507215, XM_006507217, XM_006507219, XM_006507221, XM_006507222	protein_coding	ENSMUSG00000005686
Amph	.	.	.	.	.	.	0.0133508	0	0.0250721	0	0.0267016	0	0	0	NM_001289546, NM_001289546, NM_175007	XM_011244304	protein_coding	ENSMUSG00000021314
Amt	.	.	.	.	.	.	13.4284	13.3491	14.1407	13.8576	13.6235	13.2333	13.0761	13.6222	NM_001013814	.	protein_coding	ENSMUSG00000032607
Amtn	.	.	.	.	.	.	0	0	0	0	0	0	0	0	NM_027793	.	protein_coding	ENSMUSG00000029282
Amy1	.	.	.	.	.	.	128.314	126.673	160.323	129.356	110.844	145.784	120.209	133.138	NM_001110505, NM_001110505, NM_007446	.	protein_coding	ENSMUSG00000074264
Amy2a1	.	.	.	.	.	.	0	0	0	0	0	0	0	0	.	.	protein_coding	ENSMUSG00000070360
Amy2a2	.	.	.	.	.	.	0	0	0	0	0	0	0	0	NM_001160152	.	protein_coding	ENSMUSG00000096569
Amy2a3	.	.	.	.	.	.	0	0	0	0	0	0	0	0	NM_001160151	.	protein_coding	ENSMUSG00000093931
Amy2a4	.	.	.	.	.	.	0	0	0	0	0	0	0	0	NM_001160150	.	protein_coding	ENSMUSG00000096770
Amy2a5	.	.	.	.	.	.	0	0	0	0	0	0	0	0	NM_001042711	.	protein_coding	ENSMUSG00000074268
Amz1	.	.	.	.	.	.	0.0373731	0.0193928	0.192754	0.0589977	0.0356915	0.0390548	0.0387856	0	NM_173405	.	protein_coding	ENSMUSG00000050022
Amz2	.	.	.	.	.	.	6.83763	7.55301	6.75093	7.19468	6.72341	6.95184	7.42838	7.67764	NM_001252193, NM_001252193, NM_025275	.	protein_coding	ENSMUSG00000020610
Anapc1	.	.	.	.	.	.	1.59848	1.9153	1.71802	2.16483	1.60854	1.58842	1.75401	2.0766	NM_008569	XM_011239332	protein_coding	ENSMUSG00000014355
Anapc10	.	.	.	.	.	.	0.748264	0.863039	0.905209	0.787579	0.757722	0.738805	0.908229	0.817848	NM_026904	XM_006531339, XM_006531340, XM_006531343	protein_coding	ENSMUSG00000036977
Anapc11	.	.	.	.	.	.	16.4475	15.5445	15.2298	15.3417	14.6689	18.2262	17.1979	13.8911	NM_001038230, NM_001038230, NM_025389	.	protein_coding	ENSMUSG00000025135
Anapc13	.	.	.	.	.	.	100.58	90.0759	108.178	115.613	90.5874	110.572	92.8296	87.3222	NM_181394	XM_006511806, XM_006511807	protein_coding	ENSMUSG00000035048
Anapc15	.	.	.	.	.	.	8.91365	9.64342	10.198	10.1881	7.96532	9.86198	11.8091	7.47773	NM_001291348, NM_001291348, NM_001291349, NM_001291348, NM_001291349, NM_001291352, NM_001291348, NM_001291349, NM_001291352, NM_001291353, NM_001291348, NM_001291349, NM_001291352, NM_001291353, NM_027532	XM_006508279, XM_006508280, XM_006508283, XM_011241929, XM_011241930, XM_011241931, XM_011241932, XM_011241933, XM_011241934, XM_011241935	protein_coding	ENSMUSG00000030649
Anapc15-ps	.	.	.	.	.	.	0.323135	0.167188	0	0	0.310811	0.335459	0.334376	0	.	.	protein_coding	ENSMUSG00000074780
Anapc16	.	.	.	.	.	.	11.6891	14.4163	11.7484	18.8368	12.2505	11.1276	14.4814	14.3512	NM_025514	XM_006513888	protein_coding	ENSMUSG00000020107
Anapc2	.	.	.	.	.	.	12.3234	14.8429	15.6051	17.0701	11.9303	12.7165	14.1514	15.5344	NM_175300	.	protein_coding	ENSMUSG00000026965
Anapc4	.	.	.	.	.	.	2.706	3.15378	3.2094	4.3955	2.55266	2.85934	3.58637	2.7212	NM_024213	XM_011240754	protein_coding	ENSMUSG00000029176
Anapc5	.	.	.	.	.	.	35.6498	34.0532	33.7434	27.1712	36.3669	34.9327	33.3928	34.7136	NM_001042491, NM_001042491, NM_001289517, NM_001042491, NM_001289517, NM_001289518, NM_001042491, NM_001289517, NM_001289518, NM_001289519, NM_001042491, NM_001289517, NM_001289518, NM_001289519, NM_001289520, NM_001042491, NM_001289517, NM_001289518, NM_001289519, NM_001289520, NM_021505	XM_006530429	protein_coding	ENSMUSG00000029472
Anapc7	.	.	.	.	.	.	7.02349	7.90501	6.30241	6.641	7.22622	6.82076	8.37994	7.43008	NM_019805	.	protein_coding	ENSMUSG00000029466
Ang	.	.	.	.	.	.	352.141	280.561	226.197	268.844	363.407	340.875	262.213	298.909	NM_001161731, NM_001161731, NM_007447	.	protein_coding	ENSMUSG00000072115
Ang2	.	.	.	.	.	.	0	0	0	0	0	0	0	0	NM_007449	.	protein_coding	ENSMUSG00000047894
Ang4	.	.	.	.	.	.	0	0	0	0	0	0	0	0	NM_177544	.	protein_coding	ENSMUSG00000060615
Ang5	.	.	.	.	.	.	0	0	0	0	0	0	0	0	NM_001123394, NM_001123394, NM_007448	.	protein_coding	ENSMUSG00000053961
Ang6	.	.	.	.	.	.	0	0	0	0	0	0	0	0	NM_001011876	XM_006519348	protein_coding	ENSMUSG00000072598
Angel1	.	.	.	.	.	.	1.11039	1.59235	1.17885	1.52048	1.19749	1.02329	1.69856	1.48614	NM_144524	XM_006516199, XM_006516200, XM_011244169	protein_coding	ENSMUSG00000021257
Angel2	.	.	.	.	.	.	2.25557	2.54614	2.80086	3.11329	2.08679	2.42435	2.68251	2.40977	NM_001199020, NM_001199020, NM_021421	XM_006497183, XM_006497184, XM_006497185	protein_coding	ENSMUSG00000026634
Angpt1	.	.	.	.	.	.	0.146496	0.0717235	0.101378	0.0305084	0.198229	0.0947627	0.0813472	0.0620999	NM_001286062, NM_001286062, NM_009640	.	protein_coding	ENSMUSG00000022309
Angpt2	.	.	.	.	.	.	0.161044	0.0832514	0.0413813	0.0683247	0.127736	0.194351	0	0.166503	NM_007426	.	protein_coding	ENSMUSG00000031465
Angpt4	.	.	.	.	.	.	0	0	0.0330562	0	0	0	0	0	NM_009641	.	protein_coding	ENSMUSG00000027460
Angptl1	.	.	.	.	.	.	0.0149561	0.0148612	0.0808042	0.0452301	0.0299123	0	0	0.0297223	NM_028333	.	protein_coding	ENSMUSG00000033544
Angptl2	.	.	.	.	.	.	2.30879	1.22748	3.166	1.54828	1.86894	2.74863	0.966065	1.4889	NM_011923	XM_006498051	protein_coding	ENSMUSG00000004105
Angptl3	.	.	.	.	.	.	521.998	544.614	463.536	430.26	444.679	599.317	527.881	561.346	NM_013913	.	protein_coding	ENSMUSG00000028553
Angptl4	.	.	.	.	.	.	32.9796	24.554	42.0977	39.674	19.8292	46.13	20.771	28.337	NM_020581	.	protein_coding	ENSMUSG00000002289
Angptl6	.	.	.	.	.	.	8.66851	4.89653	10.5834	7.96997	6.57281	10.7642	4.10344	5.68962	NM_145154	XM_011242599	protein_coding	ENSMUSG00000038742
Angptl7	.	.	.	.	.	.	0.0196047	0.0180799	0.0159272	0.0667635	0	0.0392093	0.0361598	0	NM_001039554	.	protein_coding	ENSMUSG00000028989
Angptl8	.	.	.	.	.	.	23.3591	25.9227	12.0912	15.2098	27.0307	19.6875	25.3432	26.5022	NM_001080940	.	protein_coding	ENSMUSG00000047822
Ank	.	.	.	.	.	.	5.74635	7.51733	7.09398	6.50989	6.09906	5.39364	7.88174	7.15291	NM_020332	.	protein_coding	ENSMUSG00000022265
Ank1	.	.	.	.	.	.	0.0390833	0.0173695	0.00438952	0	0.0781666	0	0.0120611	0.0226779	NM_001110783, NM_001110783, NM_001277280, NM_001110783, NM_001277280, NM_001277281, NM_001110783, NM_001277280, NM_001277281, NM_001277284, NM_001110783, NM_001277280, NM_001277281, NM_001277284, NM_001277286, NM_001110783, NM_001277280, NM_001277281, NM_001277284, NM_001277286, NM_001277289, NM_001110783, NM_001277280, NM_001277281, NM_001277284, NM_001277286, NM_001277289, NM_001310436, NM_0011…	XM_006508989, XM_006508990, XM_006508991, XM_006508992, XM_006508993, XM_006508994, XM_006508995, XM_006508996, XM_006508997, XM_006508998, XM_006508999, XM_006509000, XM_006509001, XM_006509002, XM_006509004, XM_006509005, XM_006509006, XM_011242118	protein_coding	ENSMUSG00000031543
Ank2	.	.	.	.	.	.	0.093959	0.149352	0.0919966	0.101971	0.143071	0.0448475	0.135056	0.163647	NM_001034168, NM_001034168, NM_178655	XM_006500899, XM_006500900, XM_006500901, XM_006500902	protein_coding	ENSMUSG00000032826
Ank3	.	.	◎	.	.	◎	3.69824	3.2805	1.45568	1.9657	3.56766	3.82881	3.05975	3.50126	NM_009670, NM_009670, NM_146005, NM_009670, NM_146005, NM_170687, NM_009670, NM_146005, NM_170687, NM_170688, NM_009670, NM_146005, NM_170687, NM_170688, NM_170689, NM_009670, NM_146005, NM_170687, NM_170688, NM_170689, NM_170690, NM_009670, NM_146005, NM_170687, NM_170688, NM_170689, NM_170690, NM_170728, NM_009670, NM_146005, NM_170687, NM_170688, NM_170689, NM_170690, NM_170728, NM_170729, NM_…	XM_006513122, XM_006513124, XM_006513125, XM_006513126, XM_006513127, XM_006513128, XM_006513129, XM_006513130, XM_006513133, XM_006513134, XM_006513135, XM_006513136, XM_006513137, XM_006513138, XM_006513139, XM_011243290, XM_011243291, XM_011243292, XM_011243293, XM_011243294, XM_011243295, XM_011243296, XM_011243297, XM_011243298, XM_011243299, XM_011243300, XM_011243301, XM_011243302, XM_0112…	protein_coding	ENSMUSG00000069601
Ankar	.	.	.	.	.	.	0	0	0	0	0	0	0	0	NM_176980	XM_006496059, XM_006496060, XM_011238532	protein_coding	ENSMUSG00000039342
Ankdd1a	.	.	.	.	.	.	0	0	0	0	0	0	0	0	.	.	protein_coding	ENSMUSG00000066510
Ankdd1b	.	.	.	.	.	.	0	0	0	0	0	0	0	0	NM_001042714	XM_006517682, XM_006517684, XM_006517685	protein_coding	ENSMUSG00000047117
Ankef1	.	.	.	.	.	.	0	0	0	0	0	0	0	0	NM_175667	.	protein_coding	ENSMUSG00000074771
Ankfy1	.	.	.	.	.	.	2.21891	2.26545	2.37203	2.1815	2.17199	2.26584	2.17699	2.35391	NM_009671	XM_006532039	protein_coding	ENSMUSG00000020790
Ankhd1	.	.	.	.	.	.	5.92447	7.02894	6.38272	6.49101	6.54552	5.30341	6.5506	7.50728	NM_175375	.	protein_coding	ENSMUSG00000024483
Ankib1	.	.	.	.	.	.	1.67089	1.56695	1.35152	1.5491	1.70424	1.63754	1.41153	1.72236	NM_001003909, NM_001003909, NM_001289527, NM_001003909, NM_001289527, NM_001289528, NM_001003909, NM_001289527, NM_001289528, NM_001289529	.	protein_coding	ENSMUSG00000040351
Ankk1	.	.	.	.	.	.	0	0	0	0	0	0	0	0	NM_172922	XM_006510328, XM_011242529	protein_coding	ENSMUSG00000032257
Ankle1	.	.	.	.	.	.	0.0242203	0	0	0	0	0.0484405	0	0	NM_001310502, NM_001310502, NM_172756	XM_006509661, XM_006509662, XM_011242300	protein_coding	ENSMUSG00000046295
Ankle2	.	.	.	.	.	.	2.85261	3.19324	2.52993	2.7679	3.00264	2.70258	3.18444	3.20204	NM_001253814, NM_001253814, NM_027922	.	protein_coding	ENSMUSG00000029501
Ankmy1	.	.	.	.	.	.	0.0140299	0	0.0589448	0	0	0.0280598	0	0	NM_172850	XM_006529590, XM_006529591	protein_coding	ENSMUSG00000034212
Ankmy2	.	.	.	.	.	.	2.25647	2.86113	3.8314	3.37081	2.3168	2.19614	2.99525	2.72701	NM_146033	.	protein_coding	ENSMUSG00000036188
Ankra2	.	.	.	.	.	.	2.0736	1.80448	2.71481	2.74194	1.62367	2.52353	2.22954	1.37942	NM_001271388, NM_001271388, NM_001271389, NM_001271388, NM_001271389, NM_001271390, NM_001271388, NM_001271389, NM_001271390, NM_001271391, NM_001271388, NM_001271389, NM_001271390, NM_001271391, NM_001271392, NM_001271388, NM_001271389, NM_001271390, NM_001271391, NM_001271392, NM_023472	.	protein_coding	ENSMUSG00000021661
Ankrd1	.	.	.	.	.	.	0.0792575	0.0232487	0	0.0479292	0.0474861	0.111029	0	0.0464974	NM_013468	.	protein_coding	ENSMUSG00000024803
Ankrd10	.	.	.	.	.	.	0.595192	0.358875	0.370354	0.618252	0.697471	0.492913	0.429226	0.288524	NM_001167967, NM_001167967, NM_001281974, NM_001167967, NM_001281974, NM_001281975, NM_001167967, NM_001281974, NM_001281975, NM_133971	XM_006508685	protein_coding	ENSMUSG00000031508
Ankrd11	.	.	.	.	.	.	6.37037	5.68084	3.96276	3.45797	8.23465	4.5061	6.24185	5.11983	NM_001081379	.	protein_coding	ENSMUSG00000035569
Ankrd12	.	.	.	.	.	.	0.113939	0.113888	0.236971	0.120765	0.1357	0.0921784	0.102389	0.125388	NM_001025572	XM_006523393, XM_006523394, XM_006523395, XM_006523396, XM_006523397, XM_006523398, XM_006523399	protein_coding	ENSMUSG00000034647
Ankrd13a	.	.	.	.	.	.	4.21584	4.03673	5.23738	4.98317	4.60028	3.8314	3.71305	4.3604	NM_026718	XM_006530454	protein_coding	ENSMUSG00000041870
Ankrd13b	.	.	.	.	.	.	0.316013	0.325885	0.387716	0.358439	0.285045	0.346982	0.370076	0.281694	NM_172945	XM_006533388, XM_006533389, XM_006533390, XM_006533392, XM_006533393, XM_006533394, XM_006533395, XM_006533396, XM_006533397, XM_006533398, XM_006533399, XM_011249038, XM_011249039, XM_011249040, XM_011249041, XM_011249042, XM_011249043	protein_coding	ENSMUSG00000037907
Ankrd13c	.	.	.	.	.	.	4.30966	4.44971	4.36567	4.76795	3.6302	4.98912	4.74445	4.15497	NM_001013806	.	protein_coding	ENSMUSG00000039988
Ankrd13d	.	.	.	.	.	.	0.0214943	0.0210395	0.0179868	0	0	0.0429887	0.0420789	0	NM_026720	.	protein_coding	ENSMUSG00000005986
Ankrd16	.	.	.	.	.	.	0.733486	1.01731	0.97017	1.24607	0.726899	0.740073	0.527699	1.50693	NM_177268	.	protein_coding	ENSMUSG00000047909
Ankrd17	.	.	.	.	.	.	2.12049	2.24404	2.12635	2.06091	2.01486	2.22612	2.12436	2.36371	NM_030886, NM_030886, NM_198010	XM_006535287, XM_006535288, XM_006535289, XM_006535290, XM_006535291	protein_coding	ENSMUSG00000055204
Ankrd2	.	.	.	.	.	.	0.190821	0.214068	0.9234	0.784278	0.217047	0.164595	0.230051	0.198086	NM_020033	XM_006527233, XM_006527234	protein_coding	ENSMUSG00000025172
Ankrd22	.	.	.	.	.	.	0	0	0.028664	0.119525	0	0	0	0	NM_024204	.	protein_coding	ENSMUSG00000024774
Ankrd23	.	.	.	.	.	.	0.0823799	0.0188963	0.0193353	0.00258273	0.0776476	0.0871123	0	0.0377926	NM_001310521, NM_001310521, NM_153502	XM_006496342	protein_coding	ENSMUSG00000067653
Ankrd24	.	.	.	.	.	.	1.53623	1.13469	1.69299	1.88625	1.56208	1.51037	0.746676	1.5227	NM_027480	XM_006514093, XM_006514094, XM_006514095, XM_006514096, XM_006514097, XM_006514098, XM_006514099, XM_006514100	protein_coding	ENSMUSG00000054708
Ankrd26	.	.	.	.	.	.	0.132745	0.203637	0.110889	0.202695	0.0972569	0.168234	0.165481	0.241794	NM_001081112	XM_006506022, XM_006506023	protein_coding	ENSMUSG00000007827
Ankrd27	.	.	.	.	.	.	4.54686	4.32697	3.49423	3.69486	4.51949	4.57423	4.56341	4.09053	NM_145633, NM_145633, NM_178263	XM_006539985, XM_006539986	protein_coding	ENSMUSG00000034867
Ankrd28	.	.	.	.	.	.	1.92527	2.12294	1.74325	1.97273	1.95471	1.89583	1.73526	2.51063	NM_001024604	XM_006518369	protein_coding	ENSMUSG00000014496
Ankrd29	.	.	.	.	.	.	0.0131316	0.0136403	0.0127904	0	0.0262632	0	0.0272807	0	NM_001190371	.	protein_coding	ENSMUSG00000057766
Ankrd31	.	.	.	.	.	.	0	0	0	0	0	0	0	0	.	XM_006517797, XM_006517798	protein_coding	ENSMUSG00000109561
Ankrd33	.	.	.	.	.	.	0	0	0	0	0	0	0	0	NM_144790	.	protein_coding	ENSMUSG00000047034
Ankrd33b	.	.	.	.	.	.	2.17039	2.8293	2.00582	2.89915	2.08679	2.25399	2.58638	3.07222	NM_001164441, NM_001164441, NM_026153, NM_001164441, NM_026153, NM_027496	.	protein_coding	ENSMUSG00000022237
Ankrd34a	.	.	.	.	.	.	0	0	0	0	0	0	0	0	NM_001024851	XM_006501710, XM_006501711	protein_coding	ENSMUSG00000049097
Ankrd34b	.	.	.	.	.	.	0	0	0	0	0	0	0	0	NM_175455	XM_011244638	protein_coding	ENSMUSG00000045034
Ankrd34c	.	.	.	.	.	.	0	0	0	0	0	0	0	0	NM_207260	XM_006511242, XM_006511243	protein_coding	ENSMUSG00000047606
Ankrd35	.	.	.	.	.	.	0.00947791	0.00877298	0	0	0.0189558	0	0	0.017546	NM_001081139	XM_006501254, XM_006501255, XM_006501256, XM_011240062	protein_coding	ENSMUSG00000038354
Ankrd36	.	.	.	.	.	.	0	0	0	0	0	0	0	0	NM_023816	XM_006514884, XM_006514886, XM_006514890	protein_coding	ENSMUSG00000020481
Ankrd37	.	.	.	.	.	.	2.18652	0.836946	0.380792	0.888108	3.18577	1.18726	1.12863	0.545264	NM_001039562	.	protein_coding	ENSMUSG00000050914
Ankrd39	.	.	.	.	.	.	2.22182	1.54447	1.0386	1.14611	2.17804	2.26559	0.545382	2.54356	NM_001310533, NM_001310533, NM_026241	XM_006495623	protein_coding	ENSMUSG00000079610
Ankrd40	.	.	.	.	.	.	23.562	22.465	21.1247	23.7104	20.7978	26.3261	22.0507	22.8793	NM_027799, NM_027799, NM_146024	.	protein_coding	ENSMUSG00000020864
Ankrd42	.	.	.	.	.	.	0.0781431	0.0725892	0.207023	0.182256	0.156286	0	0.0310335	0.114145	NM_028665	XM_006508233, XM_011241919	protein_coding	ENSMUSG00000041343
Ankrd44	.	.	.	.	.	.	0.123906	0.126392	0.200562	0.095865	0.146249	0.101563	0.106925	0.145858	NM_001081433	XM_006496070, XM_006496071, XM_006496073, XM_006496074, XM_011238538	protein_coding	ENSMUSG00000052331
Ankrd45	.	.	.	.	.	.	0	0	0	0	0	0	0	0	NM_028664	XM_011238872	protein_coding	ENSMUSG00000044835
Ankrd46	.	.	.	.	.	.	11.2157	13.337	16.0707	16.5205	11.8023	10.6291	14.4905	12.1834	NM_175134	XM_006520174, XM_006520175, XM_011245379	protein_coding	ENSMUSG00000048307
Ankrd49	.	.	.	.	.	.	1.09599	1.31861	0.882484	1.27624	0.833422	1.35856	1.49637	1.14084	NM_019683	XM_006510503, XM_006510504, XM_006510505	protein_coding	ENSMUSG00000031931
Ankrd50	.	.	.	.	.	.	1.30982	1.24845	1.11383	0.812524	1.19804	1.42161	1.15091	1.34599	NM_001167883	XM_006535582, XM_011249725	protein_coding	ENSMUSG00000044864
Ankrd52	.	.	.	.	.	.	0.893756	1.12659	0.724466	0.704459	1.15638	0.631127	0.926443	1.32674	NM_172790	.	protein_coding	ENSMUSG00000014498
Ankrd53	.	.	.	.	.	.	0	0	0	0	0	0	0	0	NM_029245	.	protein_coding	ENSMUSG00000014747
Ankrd54	.	.	.	.	.	.	3.13826	3.47758	2.71151	3.01167	3.82725	2.44926	4.2531	2.70207	NM_144849	XM_006520800, XM_006520803, XM_011245584	protein_coding	ENSMUSG00000033055
Ankrd55	.	.	.	.	.	.	0.0947215	0.150783	0.0421494	0.0608079	0.089275	0.100168	0.125905	0.17566	NM_001168403, NM_001168403, NM_001168404, NM_001168403, NM_001168404, NM_001168405, NM_001168403, NM_001168404, NM_001168405, NM_029898	XM_006517789, XM_006517790, XM_006517791	protein_coding	ENSMUSG00000049985
Ankrd6	.	.	.	.	.	.	0.030314	0.0675309	0	0.00982027	0.0190004	0.0416276	0.0804083	0.0546535	NM_001012450, NM_001012450, NM_001012451, NM_001012450, NM_001012451, NM_080471	XM_006537608, XM_011249919, XM_011249920, XM_011249921, XM_011249922, XM_011249923, XM_011249924	protein_coding	ENSMUSG00000040183
Ankrd60	.	.	.	.	.	.	0	0	0	0	0	0	0	0	NM_027303	.	protein_coding	ENSMUSG00000027517
Ankrd61	.	.	.	.	.	.	0	0	0	0	0	0	0	0	NM_001310772, NM_001310772, NM_025732	XM_006504858	protein_coding	ENSMUSG00000029607
Ankrd63	.	.	.	.	.	.	0	0	0	0	0	0	0	0	NM_001081971	.	protein_coding	ENSMUSG00000078137
Ankrd65	.	.	.	.	.	.	0	0	0	0	0	0	0	0	.	.	protein_coding	ENSMUSG00000078487
Ankrd66	.	.	.	.	.	.	0	0	0	0	0	0	0	0	NM_001254953	XM_006523377, XM_006523378	protein_coding	ENSMUSG00000096140
Ankrd7	.	.	.	.	.	.	0	0	0	0	0	0	0	0	NM_001167757, NM_001167757, NM_029202	.	protein_coding	ENSMUSG00000029517
Ankrd9	.	.	.	.	.	.	2.19308	2.47478	2.1943	1.17617	2.44928	1.93687	2.45935	2.4902	NM_175207	XM_006516294, XM_006516295	protein_coding	ENSMUSG00000037904
Anks1	.	.	.	.	.	.	1.37641	1.83299	2.17651	2.05984	1.49376	1.25907	1.65894	2.00703	NM_001286040, NM_001286040, NM_001286041, NM_001286040, NM_001286041, NM_181413	XM_006524087, XM_006524088, XM_006524089, XM_006524090, XM_006536746	protein_coding	ENSMUSG00000024219
Anks1b	.	.	.	.	.	.	0	0	0	0	0	0	0	0	NM_001128086, NM_001128086, NM_001177396, NM_001128086, NM_001177396, NM_001177397, NM_001128086, NM_001177396, NM_001177397, NM_001177398, NM_001128086, NM_001177396, NM_001177397, NM_001177398, NM_181398	XM_006514301, XM_006514302, XM_006514303, XM_006514304, XM_006514305, XM_006514306, XM_006514312, XM_006514313, XM_006514314, XM_006514315	protein_coding	ENSMUSG00000058589
Anks3	.	.	.	.	.	.	1.04022	0.983895	0.627363	1.25807	1.13053	0.949909	0.996253	0.971536	NM_028301	XM_006522608, XM_006522609, XM_006522610, XM_006522611, XM_006522612, XM_006522613	protein_coding	ENSMUSG00000022515
Anks4b	.	.	.	.	.	.	11.3137	16.0557	8.48033	10.0085	11.6594	10.968	15.3634	16.748	NM_028085	.	protein_coding	ENSMUSG00000030909
Anks6	.	.	.	.	.	.	0.0363111	0.0453178	0.0628237	0.0329227	0.0726222	0	0.0262821	0.0643535	NM_001024136	XM_006538332, XM_006538333, XM_006538334, XM_006538336	protein_coding	ENSMUSG00000066191
Ankub1	.	.	.	.	.	.	0.0796754	0	0.0374882	0.157408	0.0733343	0.0860165	0	0	NM_001033349	XM_006501463	protein_coding	ENSMUSG00000074591
Ankzf1	.	.	.	.	.	.	3.12563	2.87844	2.96378	2.99931	3.43866	2.81261	2.51489	3.24198	NM_001267620, NM_001267620, NM_026187	XM_006496507	protein_coding	ENSMUSG00000026199
Anln	.	.	.	.	.	.	0.0263041	0.017042	0.0735058	0.00771436	0.0333305	0.0192777	0.0173312	0.0167528	NM_028390	XM_006510581	protein_coding	ENSMUSG00000036777
Ano1	.	.	.	.	.	.	0.111122	0.0418257	0.0903406	0.0926407	0.0859668	0.136277	0.0182439	0.0654075	NM_001242349, NM_001242349, NM_178642	XM_006508458, XM_006508459, XM_006508463, XM_006508464, XM_011241973, XM_011241974, XM_011241975	protein_coding	ENSMUSG00000031075
Ano10	.	.	.	.	.	.	5.75409	6.195	4.3733	4.57871	6.86961	4.63857	5.17571	7.2143	NM_001271873, NM_001271873, NM_133979	XM_011242928, XM_011242929	protein_coding	ENSMUSG00000037949
Ano2	.	.	.	.	.	.	0	0	0.00969815	0	0	0	0	0	NM_153589	XM_006506115, XM_006506116, XM_006506117, XM_006506118, XM_006506119, XM_011241354, XM_011241355, XM_011241356	protein_coding	ENSMUSG00000038115
Ano3	.	.	.	.	.	.	0	0	0	0	0	0	0	0	NM_001128103	XM_006499260, XM_006499261	protein_coding	ENSMUSG00000074968
Ano4	.	.	.	.	.	.	0	0	0.0108311	0	0	0	0	0	NM_001277188	XM_006513755, XM_006513756, XM_006513757, XM_006513758, XM_006513759, XM_011243477, XM_011243478	protein_coding	ENSMUSG00000035189
Ano5	.	.	.	.	.	.	0	0	0	0	0	0	0	0	NM_001271879, NM_001271879, NM_177694	XM_006540822, XM_006540823, XM_006540824, XM_006540825	protein_coding	ENSMUSG00000055489
Ano6	.	.	.	.	.	.	0.478231	0.49841	0.815888	0.576725	0.500918	0.455544	0.293472	0.703349	NM_001253813, NM_001253813, NM_175344	XM_006520231, XM_006520232, XM_006520233, XM_006520234	protein_coding	ENSMUSG00000064210
Ano7	.	.	.	.	.	.	0	0	0	0	0	0	0	0	NM_001271884, NM_001271884, NM_207031	XM_006529733, XM_006529734, XM_006529735, XM_006529736, XM_006529737	protein_coding	ENSMUSG00000034107
Ano8	.	.	.	.	.	.	0.826104	0.301088	0.425957	0.290202	0.811924	0.840285	0.33232	0.269857	NM_001164679	XM_006509686, XM_006509687, XM_006509688, XM_006509690	protein_coding	ENSMUSG00000034863
Ano9	.	.	.	.	.	.	0	0	0	0	0	0	0	0	NM_178381	XM_006536248, XM_006536250	protein_coding	ENSMUSG00000054662
Anp32a	.	.	.	.	.	.	63.3093	65.9828	53.9626	56.1713	64.0444	62.5741	66.8382	65.1274	NM_009672	XM_006510779	protein_coding	ENSMUSG00000032249
Anp32b	.	.	.	.	.	.	33.1796	31.5217	30.7072	26.6872	31.9651	34.3942	27.2357	35.8076	NM_130889	XM_011250089	protein_coding	ENSMUSG00000028333
Anp32e	.	.	.	.	.	.	3.9053	4.36774	5.01481	4.68159	3.89693	3.91367	3.67464	5.06085	NM_001253757, NM_001253757, NM_001253758, NM_001253757, NM_001253758, NM_023210	.	protein_coding	ENSMUSG00000015749
Anpep	.	.	.	.	.	.	55.7079	58.1579	84.3352	64.974	47.7252	63.6906	54.6387	61.6771	NM_008486	XM_006540678	protein_coding	ENSMUSG00000039062
Antxr1	.	.	.	.	.	.	0.101865	0.0799689	0.0831809	0.0964671	0.0954848	0.108245	0.0671846	0.0927533	NM_054041	XM_006506564	protein_coding	ENSMUSG00000033420
Antxr2	.	.	.	.	.	.	3.76716	4.15052	3.83877	4.21795	4.03355	3.50076	4.20758	4.09346	NM_133738	.	protein_coding	ENSMUSG00000029338
Antxrl	.	.	.	.	.	.	0	0	0	0	0	0	0	0	NM_172808	XM_011245055, XM_011245056, XM_011245057	protein_coding	ENSMUSG00000047441
Anxa1	.	.	.	.	.	.	1.12182	0.52158	1.0894	0.829514	1.3995	0.844134	0.161588	0.881572	NM_010730	.	protein_coding	ENSMUSG00000024659
Anxa10	.	.	.	.	.	.	0	0	0	0	0	0	0	0	NM_001136089, NM_001136089, NM_011922	.	protein_coding	ENSMUSG00000031635
Anxa11	.	.	.	.	.	.	6.11156	6.23865	8.01519	5.03672	6.67675	5.54638	4.84001	7.63729	NM_013469	XM_006518451	protein_coding	ENSMUSG00000021866
Anxa13	.	.	.	.	.	.	0.487899	0.491656	0	0.271266	0.45368	0.522118	0.46671	0.516602	.	.	protein_coding	ENSMUSG00000055114
Anxa2	.	.	◎	◎	.	◎	4.82766	4.2589	16.683	19.3134	5.15034	4.50499	4.49999	4.01782	NM_007585	XM_006510796	protein_coding	ENSMUSG00000032231
Anxa3	.	.	.	.	.	.	0.987982	0.78096	1.42057	0.999584	0.946458	1.02951	0.691635	0.870286	NM_013470	.	protein_coding	ENSMUSG00000029484
Anxa4	.	.	.	.	.	.	29.4314	24.0921	30.0252	27.9704	27.3252	31.5376	24.995	23.1892	NM_013471	XM_006505397, XM_006505398, XM_011241156, XM_011241157	protein_coding	ENSMUSG00000029994
Anxa5	.	.	.	.	.	.	49.1199	41.0939	54.5616	53.613	50.0164	48.2233	44.909	37.2787	NM_009673	.	protein_coding	ENSMUSG00000027712
Anxa6	.	.	.	.	.	.	57.924	57.3863	47.9809	46.6601	59.1444	56.7035	56.8329	57.9396	NM_001110211, NM_001110211, NM_013472	.	protein_coding	ENSMUSG00000018340
Anxa7	.	.	.	.	.	.	37.5677	35.2292	45.5471	40.1745	38.0982	37.0373	37.6592	32.7992	NM_001110794, NM_001110794, NM_009674	XM_006518452, XM_006518453	protein_coding	ENSMUSG00000021814
Anxa8	.	.	.	.	.	.	0.0464421	0.197106	0.175587	0.410292	0.0433385	0.0495456	0.269894	0.124318	NM_001281845, NM_001281845, NM_013473	.	protein_coding	ENSMUSG00000021950
Anxa9	.	.	.	.	.	.	0.569217	0.5439	0.376141	0.692913	0.507257	0.631178	0.645332	0.442469	NM_001085383, NM_001085383, NM_023628	XM_006502115, XM_011240235	protein_coding	ENSMUSG00000015702
Aoah	.	.	.	.	.	.	0.0801602	0.191212	0.288511	0.155973	0.0595487	0.100772	0	0.382424	NM_012054	XM_011244309, XM_011244310	protein_coding	ENSMUSG00000021322
Aoc1	.	.	.	.	.	.	0	0.0436223	0	0.0294929	0	0	0.0318257	0.055419	NM_001161621, NM_001161621, NM_001161622, NM_001161621, NM_001161622, NM_029638	XM_006506736	protein_coding	ENSMUSG00000029811
Aoc2	.	.	.	.	.	.	0.0205973	0.0444527	0.142243	0.206014	0.0411946	0	0.0889054	0	NM_178932	.	protein_coding	ENSMUSG00000078651
Aoc3	.	.	.	.	.	.	0.0222553	0	0.0258375	0	0	0.0445107	0	0	NM_009675	.	protein_coding	ENSMUSG00000019326
Aox1	.	.	.	.	.	.	7.08635	7.87728	8.96755	8.27152	8.16127	6.01143	8.66623	7.08834	NM_009676	.	protein_coding	ENSMUSG00000063558
Aox2	.	.	.	.	.	.	0	0	0	0.00615236	0	0	0	0	NM_001008419	XM_006495829	protein_coding	ENSMUSG00000079554
Aox3	.	.	.	.	.	.	73.1127	72.2976	60.6662	66.9474	71.2442	74.9812	69.2776	75.3176	NM_023617	XM_006496284, XM_006496285	protein_coding	ENSMUSG00000064294
Aox4	.	.	.	.	.	.	0	0	0	0	0	0	0	0	NM_023631	.	protein_coding	ENSMUSG00000038242
Ap1ar	.	.	.	.	.	.	3.00588	3.74457	3.96439	4.46629	3.35477	2.65699	3.7689	3.72025	NM_145964	XM_006501240, XM_006501241, XM_006501244, XM_006501246	protein_coding	ENSMUSG00000074238
Ap1b1	.	.	.	.	.	.	12.1105	12.5313	14.4038	15.1662	11.7348	12.4862	12.2632	12.7993	NM_001243043, NM_001243043, NM_001243044, NM_001243043, NM_001243044, NM_007454	XM_006514461, XM_006514462, XM_006514463	protein_coding	ENSMUSG00000009090
Ap1g1	.	.	.	.	.	.	21.7922	20.8738	17.4514	19.3602	22.1502	21.4342	20.7307	21.0169	NM_001301211, NM_001301211, NM_009677	.	protein_coding	ENSMUSG00000031731
Ap1g2	.	.	.	.	.	.	2.94555	2.24399	1.71099	1.74608	3.02986	2.86125	2.52416	1.96382	NM_001303502, NM_001303502, NM_007455	XM_011244927	protein_coding	ENSMUSG00000040701
Ap1m1	.	.	.	.	.	.	10.5073	11.3975	12.1584	12.3546	10.095	10.9196	11.4076	11.3873	NM_007456	XM_006509538	protein_coding	ENSMUSG00000003033
Ap1m2	.	.	.	.	.	.	0.107221	0.151981	0	0.0482331	0.101087	0.113354	0.160548	0.143414	NM_001110300, NM_001110300, NM_009678	XM_006509949, XM_006509950	protein_coding	ENSMUSG00000003309
Ap1s1	.	.	.	.	.	.	26.3427	27.067	29.1863	31.7221	27.7471	24.9383	29.2244	24.9096	NM_007457	.	protein_coding	ENSMUSG00000004849
Ap1s2	.	.	.	.	.	.	0.34159	0.373353	1.14295	0.751941	0.245213	0.437968	0.0343982	0.712307	NM_001290378, NM_001290378, NM_001290379, NM_001290378, NM_001290379, NM_026887	XM_011247769	protein_coding	ENSMUSG00000031367
Ap1s3	.	.	.	.	.	.	0.147208	0.0765268	0.134183	0.221461	0.294415	0	0.153054	0	NM_183027	.	protein_coding	ENSMUSG00000054702
Ap2a1	.	.	.	.	.	.	9.4113	9.37054	8.81472	8.10206	9.27658	9.54603	8.9328	9.80828	NM_001077264, NM_001077264, NM_007458	XM_006540569, XM_006540570	protein_coding	ENSMUSG00000060279
Ap2a2	.	.	.	.	.	.	13.3015	14.005	10.8023	13.8329	12.9161	13.687	13.6341	14.376	NM_007459	XM_006536154	protein_coding	ENSMUSG00000002957
Ap2b1	.	.	.	.	.	.	7.85394	8.91463	9.01653	8.87792	7.88505	7.82283	8.4336	9.39567	NM_001035854, NM_001035854, NM_027915	XM_006534258	protein_coding	ENSMUSG00000035152
Ap2m1	.	.	.	.	.	.	56.3349	57.3596	44.3619	48.0654	51.975	60.6948	59.247	55.4722	NM_001302970, NM_001302970, NM_009679	.	protein_coding	ENSMUSG00000022841
Ap2s1	.	.	.	.	.	.	128.271	131.907	145.841	134.158	121.783	134.76	138.433	125.382	NM_198613	.	protein_coding	ENSMUSG00000008036
Ap3b1	.	.	.	.	.	.	7.78592	8.02005	6.99227	7.35847	6.4788	9.09304	8.00219	8.03792	NM_009680	XM_006517523	protein_coding	ENSMUSG00000021686
Ap3b2	.	.	.	.	.	.	0	0	0	0	0	0	0	0	NM_021492	XM_006540571	protein_coding	ENSMUSG00000062444
Ap3d1	.	.	.	.	.	.	6.02196	5.92534	6.79225	5.58176	6.30965	5.73426	5.95889	5.8918	NM_007460	XM_006513141, XM_011243318, XM_011243319	protein_coding	ENSMUSG00000020198
Ap3m1	.	.	.	.	.	.	6.54379	6.35772	10.5646	10.763	5.64661	7.44098	4.30774	8.4077	NM_018829	XM_006519292, XM_006519293	protein_coding	ENSMUSG00000021824
Ap3m2	.	.	.	.	.	.	0.231643	0.115447	0.237097	0.422614	0.203129	0.260157	0.108227	0.122666	NM_001122820, NM_001122820, NM_029505	.	protein_coding	ENSMUSG00000031539
Ap3s1	.	.	.	.	.	.	23.9571	20.7167	24.999	26.616	21.3201	26.594	24.2868	17.1465	NM_001303015, NM_001303015, NM_009681	.	protein_coding	ENSMUSG00000024480
Ap3s2	.	.	.	.	.	.	4.47593	5.35621	4.84983	5.5904	4.35487	4.59699	5.47319	5.23922	NM_009682	.	protein_coding	ENSMUSG00000063801
Ap4b1	.	.	.	.	.	.	2.80414	3.05996	4.13422	3.23202	2.49838	3.1099	2.50913	3.61079	NM_001163552, NM_001163552, NM_001163553, NM_001163552, NM_001163553, NM_026193	XM_006501932, XM_006501933, XM_006535898	protein_coding	ENSMUSG00000032952
Ap4e1	.	.	.	.	.	.	0.138351	0.178226	0.122289	0.235629	0.181696	0.0950051	0.147858	0.208594	NM_175550	XM_006498548, XM_006498549, XM_006498550, XM_006498551	protein_coding	ENSMUSG00000001998
Ap4m1	.	.	.	.	.	.	1.49963	1.6021	1.29647	0.994642	1.53622	1.46304	1.12291	2.08128	NM_021392	XM_006504551	protein_coding	ENSMUSG00000019518
Ap4s1	.	.	.	.	.	.	11.5487	11.4606	10.5025	9.74497	10.05	13.0475	11.5418	11.3795	NM_021710	.	protein_coding	ENSMUSG00000020955
Ap5b1	.	.	.	.	.	.	0.261123	0.3889	0.820524	0.299988	0.16518	0.357066	0.512903	0.264896	NM_001033448	XM_006531783, XM_006531784	protein_coding	ENSMUSG00000049562
Ap5m1	.	.	.	.	.	.	1.25641	1.54734	1.49766	1.7104	1.19578	1.31704	1.98674	1.10793	NM_144535	XM_006519622, XM_006519623, XM_006519624, XM_011245212	protein_coding	ENSMUSG00000036291
Ap5s1	.	.	.	.	.	.	18.843	18.9217	16.6157	18.1691	18.5559	19.1301	19.4365	18.4068	NM_001291031, NM_001291031, NM_001291032, NM_001291031, NM_001291032, NM_027129	.	protein_coding	ENSMUSG00000068264
Ap5z1	.	.	.	.	.	.	0.992272	1.24991	1.43516	1.32404	0.887575	1.09697	1.31535	1.18447	NM_172725	XM_006504679, XM_006504680	protein_coding	ENSMUSG00000039623
Apaf1	.	.	.	.	.	.	0.0758829	0.0955992	0.170738	0.102042	0.0856853	0.0660805	0.119265	0.071933	NM_001042558, NM_001042558, NM_001282947, NM_001042558, NM_001282947, NM_009684	.	protein_coding	ENSMUSG00000019979
Apba1	.	.	.	.	.	.	0.0128103	0.00562206	0.0111383	0.0222456	0.0121082	0.0135124	0	0.0112441	NM_177034	XM_006527139, XM_006527140	protein_coding	ENSMUSG00000024897
Apba2	.	.	.	.	.	.	0.24641	0.137328	0.150721	0.168202	0.122446	0.370374	0.206298	0.0683569	NM_001291166, NM_001291166, NM_001291167, NM_001291166, NM_001291167, NM_007461	XM_006540573, XM_006540574, XM_006540576	protein_coding	ENSMUSG00000030519
Apba3	.	.	.	.	.	.	12.4688	11.9922	14.6195	14.151	11.0777	13.8599	10.9571	13.0274	NM_018758	XM_006513905, XM_006513906, XM_006513907	protein_coding	ENSMUSG00000004931
Apbb1	.	.	.	.	.	.	0.551988	0.227588	0.184238	0.361259	0.750891	0.353085	0.17786	0.277316	NM_001253885, NM_001253885, NM_001253886, NM_001253885, NM_001253886, NM_001253887, NM_001253885, NM_001253886, NM_001253887, NM_001310600, NM_001253885, NM_001253886, NM_001253887, NM_001310600, NM_009685	XM_006507230, XM_006507231, XM_006507232, XM_006507234, XM_006507235, XM_006507236, XM_006507237	protein_coding	ENSMUSG00000037032
Apbb1ip	.	.	.	.	.	.	0.118143	0.121829	0.977348	0.371871	0.060938	0.175347	0.0634818	0.180177	NM_019456	XM_006498186, XM_006498187, XM_011239139	protein_coding	ENSMUSG00000026786
Apbb2	.	.	.	.	.	.	0.907478	1.03819	0.626753	0.773568	0.883715	0.93124	1.22666	0.849715	NM_001201413, NM_001201413, NM_001201414, NM_001201413, NM_001201414, NM_001201415, NM_001201413, NM_001201414, NM_001201415, NM_001310626, NM_001201413, NM_001201414, NM_001201415, NM_001310626, NM_009686	XM_006503688, XM_006503689, XM_006503690, XM_006503691, XM_006503692, XM_006503693, XM_006503694, XM_006503695, XM_011240692, XM_011240693	protein_coding	ENSMUSG00000029207
Apc	.	.	.	.	.	.	1.07092	1.04354	1.05719	0.950867	1.15726	0.984582	0.964666	1.12241	NM_007462	XM_006525529, XM_006525530, XM_006525531, XM_006525532, XM_006525533, XM_006525535, XM_006525536, XM_006525539	protein_coding	ENSMUSG00000005871
Apc2	.	.	.	.	.	.	0.0202985	0.00428197	0.00433022	0.0203709	0.0194959	0.0211011	0	0.00856394	NM_011789	XM_006513643, XM_006513644, XM_006513645, XM_006513646	protein_coding	ENSMUSG00000020135
Apcdd1	.	.	.	.	.	.	0	0	0	0	0	0	0	0	NM_133237	.	protein_coding	ENSMUSG00000071847
Apcs	.	.	.	.	.	.	142.732	153.943	103.579	119.907	176.875	108.588	152.902	154.984	NM_011318	.	protein_coding	ENSMUSG00000026542
Apeh	.	.	.	.	.	.	30.3993	29.853	25.1136	24.8156	28.4316	32.3669	29.744	29.962	NM_146226	XM_006511723	protein_coding	ENSMUSG00000032590
Apela	.	.	.	.	.	.	0.0538025	0	0	0	0.107605	0	0	0	NM_001297554	XM_011242247	protein_coding	ENSMUSG00000079042
Apex1	.	.	.	.	.	.	32.5531	37.6556	23.237	25.4093	30.338	34.7681	38.1939	37.1172	NM_009687	XM_006518456	protein_coding	ENSMUSG00000035960
Apex2	.	.	.	.	.	.	2.47874	2.38167	2.84237	3.34598	1.5975	3.35998	2.72698	2.03636	NM_029943	XM_006528991, XM_011247877, XM_011247878	protein_coding	ENSMUSG00000025269
Aph1a	.	.	.	.	.	.	19.6446	22.4868	19.4769	18.5723	19.3057	19.9836	19.9949	24.9786	NM_146104, NM_146104, NM_146134	.	protein_coding	ENSMUSG00000015750
Aph1b	.	.	.	.	.	.	0.8771	1.39991	0.384169	0.299501	1.04753	0.706667	1.78739	1.01242	NM_177583	XM_006510922	protein_coding	ENSMUSG00000032375
Aph1c	.	.	.	.	.	.	5.08505	5.20403	2.13759	1.97768	5.0117	5.15841	5.07322	5.33483	NM_026674	XM_006511398	protein_coding	ENSMUSG00000053040
Api5	.	.	.	.	.	.	10.3366	11.4281	12.9478	14.1385	10.2928	10.3805	10.8777	11.9786	NM_001305258, NM_001305258, NM_007466	XM_006498588, XM_006498589	protein_coding	ENSMUSG00000027193
Apip	.	.	.	.	.	.	20.4254	20.7698	26.5292	24.1417	18.2986	22.5521	22.2591	19.2804	NM_019735	.	protein_coding	ENSMUSG00000010911
Apitd1	.	.	.	.	.	.	0	0.215101	0.294496	0.0438935	0	0	0.298839	0.131362	NM_027263	.	protein_coding	ENSMUSG00000073705
Aplf	.	.	.	.	.	.	0.484954	0.735592	0.492517	0.434138	0.295733	0.674175	0.528814	0.94237	NM_001170489, NM_001170489, NM_024251	XM_006506656	protein_coding	ENSMUSG00000030051
Apln	.	.	.	.	.	.	0	0.0433203	0.0278431	0.0130475	0	0	0	0.0866407	NM_013912	.	protein_coding	ENSMUSG00000037010
Aplnr	.	.	.	.	.	.	0	0	0	0	0	0	0	0	NM_011784	.	protein_coding	ENSMUSG00000044338
Aplp1	.	.	.	.	.	.	0.279915	0.271411	0.0512531	0.121969	0.38867	0.17116	0.334096	0.208727	NM_007467	.	protein_coding	ENSMUSG00000006651
Aplp2	.	.	.	.	.	.	73.0496	77.7445	85.0815	68.5921	72.4202	73.679	77.1942	78.2948	NM_001102455, NM_001102455, NM_001102456, NM_001102455, NM_001102456, NM_009691	XM_006509951, XM_006509952	protein_coding	ENSMUSG00000031996
Apmap	.	.	.	.	.	.	15.6268	15.4514	16.6554	14.5939	14.8231	16.4304	16.3953	14.5076	NM_027977	XM_006500198, XM_006500199	protein_coding	ENSMUSG00000033096
Apoa1	.	.	.	.	.	.	26530.3	24101.4	24122.8	22172.4	26740.9	26319.6	24639.7	23563.1	NM_009692	.	protein_coding	ENSMUSG00000032083
Apoa1bp	.	.	.	.	.	.	105.365	85.1785	109.376	87.9506	90.1565	120.573	86.4377	83.9193	NM_144897	.	protein_coding	ENSMUSG00000028070
Apoa2	.	.	.	.	.	.	34724	32331.8	42908.6	39677	32425.5	37022.5	35589.3	29074.3	NM_001305549, NM_001305549, NM_001305550, NM_001305549, NM_001305550, NM_013474	XM_006496625	protein_coding	ENSMUSG00000005681
Apoa4	.	.	◎	◎	.	◎	183.96	275.624	902.684	1146.3	198.063	169.857	284.644	266.604	NM_007468	.	protein_coding	ENSMUSG00000032080
Apoa5	.	.	.	.	.	.	685.107	806.433	635.709	678.886	671.95	698.263	806.758	806.107	NM_080434	XM_006510538	protein_coding	ENSMUSG00000032079
Apob	.	.	.	.	.	.	929.924	935.174	824.757	866.449	972.404	887.444	939.632	930.716	NM_009693	XM_006515078	protein_coding	ENSMUSG00000020609
Apobec1	.	.	.	.	.	.	3.14015	1.77178	2.60492	2.78143	3.14474	3.13555	1.48206	2.06149	NM_001134391, NM_001134391, NM_031159	XM_006505401, XM_011241159, XM_011241160	protein_coding	ENSMUSG00000040613
Apobec2	.	.	.	.	.	.	0	0	0	0	0	0	0	0	NM_009694	.	protein_coding	ENSMUSG00000040694
Apobec3	.	.	.	.	.	.	0.141424	0.289233	0.518068	0.286238	0.160593	0.122254	0.215269	0.363197	NM_001160415, NM_001160415, NM_030255	XM_006521551	protein_coding	ENSMUSG00000009585
Apobec4	.	.	.	.	.	.	0	0	0	0	0	0	0	0	NM_001081197	.	protein_coding	ENSMUSG00000055547
Apobr	.	.	.	.	.	.	0.0778276	0.0169086	0.239988	0.22759	0.0342386	0.121417	0.0177362	0.016081	NM_138310	XM_006507399, XM_006507400, XM_006507401	protein_coding	ENSMUSG00000042759
Apoc1	.	.	.	.	.	.	36236.8	33716.8	36448.1	43006.8	32527.2	39946.3	38253.5	29180	NM_001110009, NM_001110009, NM_007469	.	protein_coding	ENSMUSG00000040564
Apoc2	.	.	.	.	.	.	614.892	558.122	1046.04	1151.37	557.484	672.301	553.26	562.984	NM_001277944, NM_001277944, NM_001309795	.	protein_coding	ENSMUSG00000002992
Apoc3	.	.	.	.	.	.	10782.6	9045.23	10430.8	11102.1	9035.89	12529.3	9615.52	8474.95	NM_001289755, NM_001289755, NM_001289756, NM_001289755, NM_001289756, NM_023114	.	protein_coding	ENSMUSG00000032081
Apoc4	.	.	.	.	.	.	3916.69	3455.32	4511.12	4141.81	3350.25	4483.12	3950.45	2960.2	NM_007385	.	protein_coding	ENSMUSG00000074336
Apod	.	.	.	.	.	.	0	0	0.0408416	0	0	0	0	0	NM_001301353, NM_001301353, NM_001301354, NM_001301353, NM_001301354, NM_007470	.	protein_coding	ENSMUSG00000022548
Apoe	.	.	.	.	.	.	25770.4	23943.7	26209.3	26335.9	24715	26825.9	25428.5	22458.9	NM_001305819, NM_001305819, NM_009696	.	protein_coding	ENSMUSG00000002985
Apof	.	.	.	.	.	.	398.46	442.214	435.045	447.518	351.225	445.695	465.237	419.192	NM_133997	.	protein_coding	ENSMUSG00000047631
Apoh	.	.	.	.	.	.	3221.61	2946.85	3178.22	2874.28	3232.12	3211.09	3144.12	2749.58	NM_013475	.	protein_coding	ENSMUSG00000000049
Apol10a	.	.	.	.	.	.	0	0	0	0	0	0	0	0	NM_177744	.	protein_coding	ENSMUSG00000050982
Apol10b	.	.	.	.	.	.	0	0.0825989	0.0821626	0.0403135	0	0	0.125272	0.0399262	NM_177820	XM_006521088	protein_coding	ENSMUSG00000050014
Apol11a	.	.	.	.	.	.	0	0	0	0	0	0	0	0	NM_001177533	XM_006521234, XM_006521235, XM_006521237, XM_006521238	protein_coding	ENSMUSG00000091650
Apol11b	.	.	.	.	.	.	0.138474	0.0629253	0.125326	0.0444937	0.0836228	0.193325	0.0436552	0.0821955	NM_001143686	.	protein_coding	ENSMUSG00000091694
Apol6	.	.	.	.	.	.	0	0	0	0	0	0	0	0	NM_001163621, NM_001163621, NM_028010	XM_006521419, XM_006521420, XM_006521421	protein_coding	ENSMUSG00000033576
Apol7a	.	.	.	.	.	.	33.8576	47.0676	32.3953	40.6632	30.9059	36.8094	53.7506	40.3846	NM_001164640, NM_001164640, NM_029419	XM_011245766	protein_coding	ENSMUSG00000010601
Apol7b	.	.	.	.	.	.	0	0	0.0373521	0	0	0	0	0	NM_001024848	.	protein_coding	ENSMUSG00000068252
Apol7c	.	.	.	.	.	.	0	0.0212538	0.0594174	0	0	0	0.0425076	0	NM_175391	XM_006520277	protein_coding	ENSMUSG00000044309
Apol7e	.	.	.	.	.	.	0.0412354	0	0.0189522	0	0.038275	0.0441959	0	0	NM_001134802	XM_011245711	protein_coding	ENSMUSG00000071716
Apol8	.	.	.	.	.	.	0	0	0	0	0	0	0	0	NM_001081970	XM_006520934, XM_006520940, XM_006520941	protein_coding	ENSMUSG00000056656
Apol9a	.	.	.	.	.	.	49.7535	99.0372	52.8193	86.1403	35.871	63.6361	98.7538	99.3206	NM_001162883, NM_001162883, NM_173786	XM_006520799	protein_coding	ENSMUSG00000057346
Apol9b	.	.	.	.	.	.	93.3866	131.592	101.893	121.463	77.6918	109.081	131.555	131.628	NM_001168660, NM_001168660, NM_173743	XM_006521418	protein_coding	ENSMUSG00000068246
Apold1	.	.	.	.	.	.	0.153424	0.055441	0.120699	0.0941313	0.275117	0.0317315	0.0289266	0.0819553	NM_001109914	.	protein_coding	ENSMUSG00000090698
Apom	.	.	◎	◎	.	◎	391.139	378.492	164.409	162.509	428.019	354.259	374.623	382.361	NM_018816	.	protein_coding	ENSMUSG00000024391
Apon	.	.	.	.	.	.	321.754	382.129	401.68	435.845	303.705	339.804	391.192	373.065	NM_133996	.	protein_coding	ENSMUSG00000051716
Apoo	.	.	.	.	.	.	13.2261	11.6678	13.7385	16.3103	10.0303	16.422	10.9377	12.3979	NM_001199337, NM_001199337, NM_001199338, NM_001199337, NM_001199338, NM_001199339, NM_001199337, NM_001199338, NM_001199339, NM_026673	.	protein_coding	ENSMUSG00000079508
Apool	.	.	.	.	.	.	18.5283	16.7365	16.3828	18.7641	19.2943	17.7622	15.7827	17.6903	NM_001313733, NM_001313733, NM_026565	XM_006528405	protein_coding	ENSMUSG00000025525
Apoo-ps	.	.	.	.	.	.	0.73869	0.860911	1.17142	1.0693	0.443055	1.03432	1.16217	0.559655	.	.	protein_coding	ENSMUSG00000049233
Apopt1	.	.	.	.	.	.	19.6719	18.8388	22.1679	19.9887	19.8384	19.5055	19.7309	17.9467	NM_001163388, NM_001163388, NM_026511	XM_006516178, XM_006516179	protein_coding	ENSMUSG00000037787
App	.	.	.	.	.	.	10.595	8.66777	8.96274	6.87399	10.7233	10.4667	9.38885	7.94669	NM_001198823, NM_001198823, NM_001198824, NM_001198823, NM_001198824, NM_001198825, NM_001198823, NM_001198824, NM_001198825, NM_001198826, NM_001198823, NM_001198824, NM_001198825, NM_001198826, NM_007471	XM_006522873	protein_coding	ENSMUSG00000022892
Appbp2	.	.	.	.	.	.	2.47282	2.48685	2.8552	3.11184	2.39054	2.5551	2.72062	2.25308	NM_025825	.	protein_coding	ENSMUSG00000018481
Appl1	.	.	.	.	.	.	0.804185	0.984274	0.895408	0.812766	0.703001	0.905369	1.14278	0.825769	NM_145221	XM_006519608	protein_coding	ENSMUSG00000040760
Appl2	.	.	.	.	.	.	2.10501	3.02115	2.37325	2.38329	2.38288	1.82713	3.74947	2.29283	NM_145220	XM_006513508, XM_006513509, XM_006513510, XM_006513511, XM_011243404	protein_coding	ENSMUSG00000020263
Aprt	.	.	.	.	.	.	64.0704	60.2439	33.4547	41.4311	67.6654	60.4755	66.25	54.2377	NM_009698	.	protein_coding	ENSMUSG00000006589
Aptx	.	.	.	.	.	.	1.79873	2.54414	2.55096	2.35562	1.73184	1.86562	2.62465	2.46364	NM_001025444, NM_001025444, NM_001025445, NM_001025444, NM_001025445, NM_025545	XM_006538166, XM_006538167, XM_006538168, XM_006538169, XM_006538170, XM_011250084	protein_coding	ENSMUSG00000028411
Aqp1	.	◎	.	◎	.	◎	9.72053	8.93905	8.85833	3.99086	9.31181	10.1292	5.28077	12.5973	NM_007472	.	protein_coding	ENSMUSG00000004655
Aqp11	.	.	.	.	.	.	17.1833	20.6238	22.4116	19.3221	16.67	17.6966	20.1281	21.1196	NM_175105	XM_011241879	protein_coding	ENSMUSG00000042797
Aqp12	.	.	.	.	.	.	0	0	0	0	0	0	0	0	NM_001159658, NM_001159658, NM_177587	.	protein_coding	ENSMUSG00000045091
Aqp2	.	.	.	.	.	.	0	0	0	0	0	0	0	0	NM_009699	.	protein_coding	ENSMUSG00000023013
Aqp3	.	.	.	.	.	.	0	0	0	0	0	0	0	0	NM_016689	.	protein_coding	ENSMUSG00000028435
Aqp4	.	.	.	.	.	.	0.528634	0.894689	0.825253	1.1061	0.404907	0.65236	1.036	0.753379	NM_001308641, NM_001308641, NM_001308642, NM_001308641, NM_001308642, NM_001308643, NM_001308641, NM_001308642, NM_001308643, NM_001308644, NM_001308641, NM_001308642, NM_001308643, NM_001308644, NM_001308645, NM_001308641, NM_001308642, NM_001308643, NM_001308644, NM_001308645, NM_001308646, NM_001308641, NM_001308642, NM_001308643, NM_001308644, NM_001308645, NM_001308646, NM_001308647, NM_0013…	XM_011246814	protein_coding	ENSMUSG00000024411
Aqp5	.	.	.	.	.	.	0.0620274	0.0338857	0	0	0.124055	0	0.0677713	0	NM_009701	.	protein_coding	ENSMUSG00000044217
Aqp6	.	.	.	.	.	.	0	0	0	0	0	0	0	0	NM_175087	.	protein_coding	ENSMUSG00000043144
Aqp7	.	.	.	.	.	.	0	0	0.0226586	0.0714372	0	0	0	0	NM_007473	XM_006537559, XM_006537560, XM_006537562, XM_006537563	protein_coding	ENSMUSG00000028427
Aqp8	◎	.	.	.	.	◎	91.9836	266.8	162.798	210.302	99.8463	84.1208	337.757	195.843	NM_001109045, NM_001109045, NM_007474	.	protein_coding	ENSMUSG00000030762
Aqp9	.	.	.	.	.	.	168.891	190.059	189.735	194.51	172.265	165.516	185.28	194.838	NM_001271843, NM_001271843, NM_022026	XM_006511331, XM_006511332, XM_011242781, XM_011242782, XM_011242783	protein_coding	ENSMUSG00000032204
Aqr	.	.	.	.	.	.	1.52257	2.12792	2.13201	2.12709	1.41052	1.63462	2.27548	1.98036	NM_001290788, NM_001290788, NM_009702	.	protein_coding	ENSMUSG00000040383
Ar	.	.	.	.	.	.	0.441536	0.681454	0.682667	0.260643	0.252996	0.630077	0.772094	0.590814	NM_013476	.	protein_coding	ENSMUSG00000046532
Araf	.	.	.	.	.	.	35.9769	33.7949	28.5924	28.3231	35.3384	36.6153	31.9393	35.6506	NM_001159645, NM_001159645, NM_009703	XM_006527556, XM_006527557, XM_011247429	protein_coding	ENSMUSG00000001127
Arap1	.	.	.	.	.	.	9.58778	9.45552	7.81733	8.08652	9.92388	9.25168	8.97213	9.93891	NM_001040111, NM_001040111, NM_001040112, NM_001040111, NM_001040112, NM_027180, NM_001040111, NM_001040112, NM_027180, NM_198096	XM_006508186, XM_006508187, XM_006508188, XM_006508189, XM_006508190, XM_006508191, XM_006508192, XM_006508193, XM_006508195, XM_006508196, XM_011241897	protein_coding	ENSMUSG00000032812
Arap2	.	.	.	.	.	.	0.832543	0.867139	0.690322	0.663612	0.935425	0.729662	0.914795	0.819483	NM_178407	XM_006503828, XM_006503829, XM_011240712	protein_coding	ENSMUSG00000037999
Arap3	.	.	.	.	.	.	0.337383	0.128662	0.378166	0.312085	0.295906	0.37886	0	0.257324	NM_001205336, NM_001205336, NM_139206	XM_006525486, XM_006525487, XM_006525488, XM_006525489, XM_006525490, XM_006525491, XM_006525492, XM_011246799	protein_coding	ENSMUSG00000024451
Arc	.	.	.	.	.	.	0.0152302	0	0.0376073	0	0	0.0304603	0	0	NM_001276684, NM_001276684, NM_018790	.	protein_coding	ENSMUSG00000022602
Arcn1	.	.	.	.	.	.	26.507	23.7016	26.8671	27.7938	25.2922	27.7217	24.0714	23.3319	NM_145985	.	protein_coding	ENSMUSG00000032096
Areg	.	.	.	.	.	.	0.0360952	0	0.0358128	0.0340152	0.0721904	0	0	0	NM_009704	.	protein_coding	ENSMUSG00000029378
Arel1	.	.	.	.	.	.	3.82605	4.5212	4.6782	4.20024	3.96884	3.68327	4.51177	4.53062	NM_178065	XM_006516189, XM_006516190, XM_006516191	protein_coding	ENSMUSG00000042350
Arf1	.	.	.	.	.	.	115.846	106.071	106.529	107.011	113.05	118.641	104.791	107.351	NM_001130408, NM_001130408, NM_007476	XM_011248681	protein_coding	ENSMUSG00000048076
Arf2	.	.	.	.	.	.	2.70529	2.90525	2.88597	3.50055	3.07641	2.33417	2.23391	3.5766	NM_001304574, NM_001304574, NM_007477	XM_006532043	protein_coding	ENSMUSG00000062421
Arf3	.	.	.	.	.	.	16.1463	16.0211	15.7476	14.3625	16.3661	15.9264	17.7992	14.243	NM_007478	XM_011245445	protein_coding	ENSMUSG00000051853
Arf4	.	.	.	.	.	.	93.4078	94.5719	124.204	143.906	80.3518	106.464	97.5825	91.5612	NM_007479	.	protein_coding	ENSMUSG00000021877
Arf5	.	.	.	.	.	.	103.815	96.2197	92.9126	106.58	108.01	99.6193	94.9397	97.4997	NM_007480	.	protein_coding	ENSMUSG00000020440
Arf6	.	.	.	.	.	.	11.8483	11.9592	12.5064	11.8175	12.2477	11.449	10.8452	13.0732	NM_007481	.	protein_coding	ENSMUSG00000044147
Arfgap1	.	.	.	.	.	.	6.3366	8.56742	6.74272	6.90375	6.43487	6.23834	7.91631	9.21853	NM_001177706, NM_001177706, NM_001177707, NM_001177706, NM_001177707, NM_001177708, NM_001177706, NM_001177707, NM_001177708, NM_001177709, NM_001177706, NM_001177707, NM_001177708, NM_001177709, NM_001177710, NM_001177706, NM_001177707, NM_001177708, NM_001177709, NM_001177710, NM_145760	XM_006500594, XM_006500598, XM_011239935	protein_coding	ENSMUSG00000027575
Arfgap2	.	.	.	.	.	.	35.6494	41.0235	31.3926	32.43	37.7502	33.5487	39.7295	42.3176	NM_001166024, NM_001166024, NM_023854	.	protein_coding	ENSMUSG00000027255
Arfgap3	.	.	.	.	.	.	2.13509	2.85792	1.79466	2.61245	2.24225	2.02793	3.46066	2.25517	NM_025445	XM_006521253, XM_006521254, XM_006521255	protein_coding	ENSMUSG00000054277
Arfgef1	.	.	.	.	.	.	5.03112	3.65065	5.03338	3.63432	4.86851	5.19374	3.3076	3.99371	NM_001102430	.	protein_coding	ENSMUSG00000067851
Arfgef2	.	.	.	.	.	.	2.70294	3.07828	3.17739	3.1956	2.73044	2.67544	2.8714	3.28515	NM_001085495	XM_006500483, XM_006500484, XM_011239875	protein_coding	ENSMUSG00000074582
Arfgef3	.	.	.	.	.	.	0	0	0	0	0	0	0	0	NM_001033258	XM_006512692	protein_coding	ENSMUSG00000019852
Arfip1	.	.	.	.	.	.	6.5444	5.62058	5.73083	5.38313	7.01601	6.07278	5.46487	5.77628	NM_001081093, NM_001081093, NM_001293801	XM_006502482	protein_coding	ENSMUSG00000074513
Arfip2	.	.	.	.	.	.	1.79813	1.54559	2.10953	1.65557	1.89209	1.70417	1.09933	1.99186	NM_029802	XM_006508317	protein_coding	ENSMUSG00000030881
Arfrp1	.	.	.	.	.	.	9.73832	9.78311	10.4306	8.99164	9.01069	10.4659	10.2518	9.31444	NM_001165991, NM_001165991, NM_001165992, NM_001165991, NM_001165992, NM_001165995, NM_001165991, NM_001165992, NM_001165995, NM_029702	XM_011239965	protein_coding	ENSMUSG00000038671
Arg1	.	.	.	.	.	.	641.897	586.15	630.668	616.316	544.252	739.543	590.932	581.367	NM_007482	.	protein_coding	ENSMUSG00000019987
Arg2	.	.	.	.	.	.	0	0.0596775	0.0591102	0.108667	0	0	0	0.119355	NM_009705	.	protein_coding	ENSMUSG00000021125
Arglu1	.	.	.	.	.	.	3.20423	2.68352	3.69179	3.48605	3.37542	3.03304	2.02854	3.33851	NM_176849	XM_006508759, XM_006508760	protein_coding	ENSMUSG00000040459
Arhgap1	.	.	.	.	.	.	2.4241	2.1873	2.84637	2.67312	2.06464	2.78356	1.9525	2.42209	NM_001145902, NM_001145902, NM_146124	XM_006499244, XM_006499245, XM_006499246, XM_006499247, XM_006499248, XM_006499249, XM_006499250, XM_006499251, XM_011239457	protein_coding	ENSMUSG00000027247
Arhgap10	.	.	.	.	.	.	0.425545	0.355362	0.321547	0.484824	0.417912	0.433177	0.310315	0.400408	NM_030113	XM_006531495, XM_006531498, XM_006531500, XM_011248548, XM_011248549, XM_011248550, XM_011248551, XM_011248552, XM_011248553	protein_coding	ENSMUSG00000037148
Arhgap11a	.	.	.	.	.	.	0.0390314	0.0366579	0.103511	0.0861546	0.0357847	0.042278	0.0371331	0.0361827	NM_181416	.	protein_coding	ENSMUSG00000041219
Arhgap12	.	.	.	.	.	.	2.73787	3.06919	1.92711	2.10976	2.66148	2.81426	2.86014	3.27825	NM_001039692, NM_001039692, NM_029277	XM_006526314, XM_006526315, XM_006526316, XM_011247018, XM_011247019	protein_coding	ENSMUSG00000041225
Arhgap15	.	.	.	.	.	.	0.181844	0.0700797	0.168728	0.124438	0.204274	0.159414	0.06974	0.0704194	NM_001301831, NM_001301831, NM_001301832, NM_001301831, NM_001301832, NM_153820	XM_006498397, XM_006498398, XM_006498399, XM_006498401	protein_coding	ENSMUSG00000049744
Arhgap17	.	.	.	.	.	.	1.43022	1.6457	1.76904	1.52464	1.5164	1.34405	1.47476	1.81665	NM_001122640, NM_001122640, NM_001122641, NM_001122640, NM_001122641, NM_001122642, NM_001122640, NM_001122641, NM_001122642, NM_001122643, NM_001122640, NM_001122641, NM_001122642, NM_001122643, NM_001316713, NM_001122640, NM_001122641, NM_001122642, NM_001122643, NM_001316713, NM_144529	XM_006508201, XM_006508203	protein_coding	ENSMUSG00000030766
Arhgap18	.	.	.	.	.	.	2.41965	1.67611	1.50527	2.30084	2.64251	2.19679	1.84724	1.50499	NM_176837	XM_006512885, XM_011243213	protein_coding	ENSMUSG00000039031
Arhgap19	.	.	.	.	.	.	0.133528	0.153504	0.209702	0.237297	0.0944936	0.172562	0.119145	0.187862	NM_001163495, NM_001163495, NM_027667	XM_011247341, XM_011247342, XM_011247343, XM_011247344	protein_coding	ENSMUSG00000025154
Arhgap20	.	.	.	.	.	.	0	0	0	0	0	0	0	0	NM_175535	XM_006510331, XM_006510332	protein_coding	ENSMUSG00000053199
Arhgap21	.	.	.	.	.	.	1.70487	1.91779	1.65811	1.6772	1.71374	1.69599	1.79506	2.04053	NM_001081364, NM_001081364, NM_001128084	XM_006497538, XM_006497539, XM_006497540, XM_006497541, XM_006497542, XM_006497543, XM_006497544, XM_006497545, XM_011238986	protein_coding	ENSMUSG00000036591
Arhgap22	.	.	.	.	.	.	0.0739684	0	0.109581	0.118151	0.0416955	0.106241	0	0	NM_153800	XM_006518955, XM_006518956, XM_011245053	protein_coding	ENSMUSG00000063506
Arhgap23	.	.	.	.	.	.	1.14333	1.07919	1.79899	1.30002	1.21382	1.07284	1.19463	0.96374	NM_021493	XM_006533861, XM_006533862, XM_006533863, XM_006533865, XM_006533866, XM_006533867, XM_006533868, XM_006533869, XM_006533871	protein_coding	ENSMUSG00000049807
Arhgap24	.	.	.	.	.	.	0.91039	0.912409	1.01833	1.22359	1.08263	0.738145	0.728415	1.0964	NM_001286468, NM_001286468, NM_029270, NM_001286468, NM_029270, NM_146161	XM_006534887, XM_006534888, XM_006534890, XM_006534891, XM_011249434	protein_coding	ENSMUSG00000057315
Arhgap25	.	.	.	.	.	.	0.170263	0.0650407	0.229617	0.308061	0.0891762	0.25135	0.0313502	0.0987311	NM_001037727, NM_001037727, NM_001286610, NM_001037727, NM_001286610, NM_175476	.	protein_coding	ENSMUSG00000030047
Arhgap26	.	.	.	.	.	.	4.03636	3.11895	3.68846	4.01907	3.14552	4.92719	3.04157	3.19633	NM_175164	XM_006526265, XM_006526267, XM_006526268, XM_006526269	protein_coding	ENSMUSG00000036452
Arhgap27	.	.	.	.	.	.	0.140652	0.120963	0.172293	0.225036	0.0720441	0.209259	0.0261994	0.215727	NM_001205236, NM_001205236, NM_133715, NM_001205236, NM_133715, NM_183288	XM_006533754	protein_coding	ENSMUSG00000034255
Arhgap28	.	.	.	.	.	.	0.0626984	0.0251106	0.0430245	0.0382474	0.0325594	0.0928373	0.0342781	0.015943	NM_172964	XM_006524341, XM_006524342, XM_006524343	protein_coding	ENSMUSG00000024043
Arhgap29	.	.	.	.	.	.	8.97046	7.44923	5.49537	5.989	8.91487	9.02606	7.35468	7.54379	NM_172525	XM_006501288, XM_006501289, XM_006501290	protein_coding	ENSMUSG00000039831
Arhgap30	.	.	.	.	.	.	0.142736	0.0419466	0.172812	0.112073	0.0504774	0.234994	0.035132	0.0487612	NM_001005508	.	protein_coding	ENSMUSG00000048865
Arhgap31	.	.	.	.	.	.	0.184076	0.119314	0.276416	0.195067	0.204369	0.163783	0.0723478	0.16628	NM_020260	.	protein_coding	ENSMUSG00000022799
Arhgap32	.	.	.	.	.	.	0.302931	0.37571	0.378349	0.281531	0.405937	0.199925	0.251964	0.499456	NM_001195632, NM_001195632, NM_177379	XM_006510442, XM_006510445, XM_011242560	protein_coding	ENSMUSG00000041444
Arhgap33	.	.	.	.	.	.	0.0557129	0.0116684	0.0462385	0.0347313	0.0426143	0.0688115	0.0233367	0	NM_001289670, NM_001289670, NM_001289682, NM_001289670, NM_001289682, NM_178252	XM_006539888	protein_coding	ENSMUSG00000036882
Arhgap35	.	.	.	.	.	.	7.43667	8.12201	7.08611	7.45417	7.7939	7.07945	7.88535	8.35868	NM_172739	XM_006539809, XM_011250512	protein_coding	ENSMUSG00000058230
Arhgap36	.	.	.	.	.	.	0.0293176	0.171814	0.0158734	0.0328871	0.0586352	0	0.141462	0.202165	NM_001081123	XM_006541554, XM_006541555, XM_011251020, XM_011251021	protein_coding	ENSMUSG00000036198
Arhgap39	.	.	.	.	.	.	0.240103	0.550867	0.337568	0.293867	0.380125	0.100082	0.919474	0.18226	NM_001168288, NM_001168288, NM_198420	XM_006520793, XM_006520794	protein_coding	ENSMUSG00000033697
Arhgap4	.	.	.	.	.	.	0.538517	1.24808	0.610697	0.480803	0.537844	0.539189	1.43954	1.05662	NM_001162423, NM_001162423, NM_001162424, NM_001162423, NM_001162424, NM_138630	XM_011247530, XM_011247531, XM_011247532, XM_011247533, XM_011247534, XM_011247535, XM_011247536	protein_coding	ENSMUSG00000031389
Arhgap40	.	.	.	.	.	.	0	0	0	0	0	0	0	0	NM_001145015	.	protein_coding	ENSMUSG00000074625
Arhgap42	.	.	.	.	.	.	5.75196	5.58102	5.51195	5.45982	5.34466	6.15926	4.93147	6.23057	NM_027823	XM_006509884, XM_011242369	protein_coding	ENSMUSG00000050730
Arhgap44	.	.	.	.	.	.	0.0549475	0.104635	0.0434214	0.149372	0.0254926	0.0844023	0.109942	0.0993281	NM_001099288, NM_001099288, NM_175003	XM_006532871, XM_006532872, XM_006532873, XM_006532874	protein_coding	ENSMUSG00000033389
Arhgap5	.	.	.	.	.	.	1.59305	1.44875	2.20632	2.02344	1.42957	1.75653	1.18938	1.70812	NM_009706	XM_006515438, XM_006515439, XM_011243989, XM_011243990	protein_coding	ENSMUSG00000035133
Arhgap6	.	.	.	.	.	.	1.69913	1.57889	1.22563	0.932249	1.14136	2.2569	0.860803	2.29697	NM_001287530, NM_001287530, NM_009707, NM_001287530, NM_009707, NM_178754	XM_006528694	protein_coding	ENSMUSG00000031355
Arhgap8	.	.	.	.	.	.	0.0663312	0	0	0.0595645	0	0.132662	0	0	NM_001164627, NM_001164627, NM_001164628, NM_001164627, NM_001164628, NM_001205334, NM_001164627, NM_001164628, NM_001205334, NM_028455	XM_006521468, XM_006521469, XM_006521470, XM_006521471, XM_006521472	protein_coding	ENSMUSG00000078954
Arhgap9	.	.	.	.	.	.	0.171087	0.124344	0.384148	0.476628	0.218879	0.123295	0	0.248687	NM_001285785, NM_001285785, NM_146011	XM_006513570, XM_006513571	protein_coding	ENSMUSG00000040345
Arhgdia	.	.	.	.	.	.	74.158	57.5293	38.131	34.8549	71.7623	76.5537	54.0413	61.0173	NM_133796	XM_006532549	protein_coding	ENSMUSG00000025132
Arhgdib	.	.	.	.	.	.	3.36289	2.78259	4.2835	1.97857	2.91605	3.80972	1.08808	4.47709	NM_001301301, NM_001301301, NM_001301303, NM_001301301, NM_001301303, NM_001301305, NM_001301301, NM_001301303, NM_001301305, NM_001301308, NM_001301301, NM_001301303, NM_001301305, NM_001301308, NM_001301309, NM_001301301, NM_001301303, NM_001301305, NM_001301308, NM_001301309, NM_007486	XM_006505404	protein_coding	ENSMUSG00000030220
Arhgdig	.	.	.	.	.	.	0	0	0.0887699	0	0	0	0	0	NM_008113	.	protein_coding	ENSMUSG00000073433
Arhgef1	.	.	.	.	.	.	6.53258	5.47179	6.2803	5.14836	6.94828	6.11688	4.51132	6.43226	NM_001130150, NM_001130150, NM_001130151, NM_001130150, NM_001130151, NM_001130152, NM_001130150, NM_001130151, NM_001130152, NM_001130153, NM_001130150, NM_001130151, NM_001130152, NM_001130153, NM_008488	XM_006539564, XM_006539565	protein_coding	ENSMUSG00000040940
Arhgef10	.	.	.	.	.	.	0.095412	0.0477465	0.156118	0.070169	0.0801078	0.110716	0.0215262	0.0739669	NM_001037736, NM_001037736, NM_172751	XM_006508768, XM_006508770, XM_006508771, XM_006508772, XM_011242051	protein_coding	ENSMUSG00000071176
Arhgef10l	.	.	.	.	.	.	6.52706	6.79859	4.85836	6.03712	6.40034	6.65379	6.94318	6.654	NM_001112722, NM_001112722, NM_001112723, NM_001112722, NM_001112723, NM_001290803, NM_001112722, NM_001112723, NM_001290803, NM_172415	XM_006539201, XM_006539202, XM_006539204, XM_011250337, XM_011250338, XM_011250339, XM_011250340	protein_coding	ENSMUSG00000040964
Arhgef11	.	.	.	.	.	.	2.27508	2.06878	2.28233	2.12396	2.24257	2.3076	1.90239	2.23516	NM_001003912	XM_006501264, XM_006501265, XM_006501266, XM_006501267, XM_006501268, XM_006501269, XM_006501270, XM_006501271, XM_006501272, XM_006501273, XM_006501274, XM_006501275, XM_011240067	protein_coding	ENSMUSG00000041977
Arhgef12	.	.	.	.	.	.	4.96352	5.08095	5.60639	5.00912	5.17689	4.75014	4.74622	5.41568	NM_027144	XM_006510586, XM_011242597, XM_011242598	protein_coding	ENSMUSG00000059495
Arhgef15	.	.	.	.	.	.	0.395563	0.497655	0.28833	0.394002	0.215959	0.575166	0.393209	0.602101	NM_177566	XM_006533664, XM_006533666, XM_011249110, XM_011249115, XM_011249116, XM_011249117, XM_011249118, XM_011249119, XM_011249120, XM_011249121, XM_011249122	protein_coding	ENSMUSG00000052921
Arhgef16	.	.	.	.	.	.	1.98896	3.03612	0.869112	1.68447	2.28797	1.68994	3.68534	2.38689	NM_001112744	XM_006538829, XM_011250241, XM_011250242, XM_011250243	protein_coding	ENSMUSG00000029032
Arhgef17	.	.	.	.	.	.	0.165121	0.0936228	0.118654	0.147436	0.182499	0.147742	0.121171	0.0660747	NM_001081116	.	protein_coding	ENSMUSG00000032875
Arhgef18	.	.	.	.	.	.	2.09925	2.17968	2.02383	2.11011	1.88486	2.31363	2.61763	1.74172	NM_133962	XM_006508681, XM_006508682, XM_011242035	protein_coding	ENSMUSG00000004568
Arhgef19	.	.	.	.	.	.	14.8675	12.1457	12.4342	11.8353	20.1421	9.593	12.9792	11.3122	NM_172520	XM_006538704, XM_006538705, XM_006538706, XM_006538707, XM_006538708, XM_006538709, XM_011250225, XM_011250226	protein_coding	ENSMUSG00000028919
Arhgef2	.	.	.	.	.	.	0.187327	0.0680515	0.349065	0.336733	0.176258	0.198396	0.0627608	0.0733422	NM_001198911, NM_001198911, NM_001198912, NM_001198911, NM_001198912, NM_001198913, NM_001198911, NM_001198912, NM_001198913, NM_008487	XM_006501058, XM_006501059, XM_006501060, XM_006501061, XM_006501064, XM_006501065, XM_006501066, XM_006501067, XM_011240027	protein_coding	ENSMUSG00000028059
Arhgef25	.	.	.	.	.	.	0.14004	0.136046	0.159257	0.0685806	0.151089	0.128991	0.20117	0.0709222	NM_001166413, NM_001166413, NM_028027	XM_006513878, XM_006513879, XM_006513880, XM_006513881	protein_coding	ENSMUSG00000019467
Arhgef26	◎	.	.	◎	.	◎	5.96246	2.06455	8.00608	4.84825	5.26936	6.65556	1.84506	2.28404	NM_001081295	.	protein_coding	ENSMUSG00000036885
Arhgef28	.	.	.	.	.	.	0.0134199	0	0	0	0.0125605	0.0142794	0	0	NM_012026	XM_006517518	protein_coding	ENSMUSG00000021662
Arhgef3	.	.	.	.	.	.	2.59631	2.5716	4.11594	4.15862	1.96376	3.22886	2.25822	2.88498	NM_001289686, NM_001289686, NM_001289687, NM_001289686, NM_001289687, NM_027871	XM_006519576, XM_006519579, XM_006519580	protein_coding	ENSMUSG00000021895
Arhgef33	.	.	.	.	.	.	0	0	0	0	0	0	0	0	NM_001145452	XM_006524509, XM_006524510, XM_006524511, XM_006524512, XM_006524513, XM_006524514, XM_006524515, XM_006524516, XM_006524517, XM_006524518, XM_006524519, XM_006524520, XM_006524521, XM_006524522, XM_006524523, XM_006524524, XM_006524525, XM_011246520	protein_coding	ENSMUSG00000054901
Arhgef37	.	.	.	.	.	.	0.150376	0.313287	0.426473	0.34056	0.142268	0.158483	0.252755	0.373819	NM_177828	XM_006526027, XM_006526028	protein_coding	ENSMUSG00000045094
Arhgef38	.	.	.	.	.	.	0	0	0	0	0	0	0	0	NM_029953	.	protein_coding	ENSMUSG00000040969
Arhgef39	.	.	.	.	.	.	0	0	0.189299	0.0593542	0	0	0	0	NM_001013377	XM_006537830, XM_011249997, XM_011249998	protein_coding	ENSMUSG00000051517
Arhgef4	.	.	.	.	.	.	0	0	0.0205431	0	0	0	0	0	NM_183019	.	protein_coding	ENSMUSG00000037509
Arhgef40	.	.	.	.	.	.	3.21515	4.25464	3.00709	2.4543	2.21804	4.21227	4.74395	3.76533	NM_001145921, NM_001145921, NM_001145922, NM_001145921, NM_001145922, NM_198249	XM_006519041, XM_006519042, XM_006519044, XM_006519045, XM_006519046, XM_011245074, XM_011245075, XM_011245076	protein_coding	ENSMUSG00000004562
Arhgef5	.	.	.	.	.	.	3.15061	2.69528	3.15516	3.014	3.68153	2.6197	2.95673	2.43382	NM_133674	XM_006506387	protein_coding	ENSMUSG00000033542
Arhgef6	.	.	.	.	.	.	0.134989	0.166079	0.154674	0.230913	0.14366	0.126318	0.148997	0.183161	NM_152801	XM_006528313, XM_006528314, XM_006528315, XM_006528316	protein_coding	ENSMUSG00000031133
Arhgef7	.	.	.	.	.	.	1.75468	1.89348	2.59395	2.66589	1.85405	1.65531	1.61513	2.17183	NM_001113517, NM_001113517, NM_001113518, NM_001113517, NM_001113518, NM_017402	XM_006508841, XM_006508843, XM_006508844, XM_006508845	protein_coding	ENSMUSG00000031511
Arhgef9	.	.	.	.	.	.	0.814741	1.04705	1.37113	1.61743	0.560503	1.06898	0.971588	1.12252	NM_001033329, NM_001033329, NM_001290384, NM_001033329, NM_001290384, NM_001290385	XM_006527992, XM_011247582, XM_011247583	protein_coding	ENSMUSG00000025656
Arid1a	.	.	.	.	.	.	1.47005	1.42443	1.47428	1.09498	1.42743	1.51268	1.30803	1.54083	NM_001080819	XM_006539325, XM_006539326, XM_006539327	protein_coding	ENSMUSG00000007880
Arid1b	.	.	.	.	.	.	1.11464	1.27284	1.03478	0.815113	1.17	1.05928	1.28339	1.26229	NM_001085355	XM_006523221, XM_006523222, XM_006523223	protein_coding	ENSMUSG00000069729
Arid2	.	.	.	.	.	.	0.937549	1.12574	0.971287	1.10176	0.959239	0.915859	1.20693	1.04455	NM_175251	.	protein_coding	ENSMUSG00000033237
Arid3a	.	.	.	.	.	.	0.0239732	0.063777	0.111445	0.0273397	0.0479464	0	0.0679823	0.0595716	NM_001288625, NM_001288625, NM_001288626, NM_001288625, NM_001288626, NM_007880	XM_006513201, XM_006513202	protein_coding	ENSMUSG00000019564
Arid3b	.	.	.	.	.	.	0.330498	0.450021	0.339903	0.22087	0.32439	0.336606	0.303473	0.59657	NM_019689	XM_006511291, XM_011242774	protein_coding	ENSMUSG00000004661
Arid3c	.	.	.	.	.	.	0	0	0	0	0	0	0	0	NM_001017362, NM_001017362, NM_001252622	XM_011250074, XM_011250075	protein_coding	ENSMUSG00000066224
Arid4a	.	.	.	.	.	.	0.544992	0.449779	0.368301	0.633515	0.572976	0.517008	0.325524	0.574034	NM_001081195	.	protein_coding	ENSMUSG00000048118
Arid4b	.	.	.	.	.	.	0.802293	0.645211	0.644822	0.669054	0.710729	0.893857	0.511211	0.779212	NM_194262, NM_194262, NM_198122	XM_006516806, XM_006516807, XM_006516808	protein_coding	ENSMUSG00000039219
Arid5a	.	.	.	.	.	.	0.391517	0.296742	0.594804	1.31132	0.63001	0.153024	0.310868	0.282615	NM_001172205, NM_001172205, NM_001172206, NM_001172205, NM_001172206, NM_001290726, NM_001172205, NM_001172206, NM_001290726, NM_001290727, NM_001172205, NM_001172206, NM_001290726, NM_001290727, NM_145996	XM_006495849, XM_006495850	protein_coding	ENSMUSG00000037447
Arid5b	.	.	.	.	.	.	1.37268	0.835738	1.52601	1.34963	1.56157	1.1838	1.04504	0.626434	NM_023598	.	protein_coding	ENSMUSG00000019947
Arih1	.	.	.	.	.	.	4.62069	4.5169	4.17537	3.94171	4.73915	4.50224	4.48464	4.54916	NM_019927	XM_006511140, XM_006511141	protein_coding	ENSMUSG00000025234
Arih2	.	.	.	.	.	.	7.64723	8.35516	4.94193	5.6576	7.65191	7.64256	8.39732	8.313	NM_011790	XM_006511725, XM_006511726, XM_006511728	protein_coding	ENSMUSG00000064145
Arl1	.	.	.	.	.	.	40.5313	41.2724	41.4914	41.7213	41.7401	39.3224	43.1551	39.3897	NM_025859	.	protein_coding	ENSMUSG00000060904
Arl10	.	.	.	.	.	.	1.39976	1.67583	1.359	0.930508	1.7903	1.00923	1.35602	1.99565	NM_019968	.	protein_coding	ENSMUSG00000025870
Arl11	.	.	.	.	.	.	0	0.0291946	0.0880722	0.173662	0	0	0	0.0583893	NM_177337	XM_011245028	protein_coding	ENSMUSG00000043157
Arl13a	.	.	.	.	.	.	0	0	0	0	0	0	0	0	NM_028947	.	protein_coding	ENSMUSG00000052549
Arl13b	.	.	.	.	.	.	0.651418	0.534758	0.649516	1.13889	0.751037	0.5518	0.695713	0.373802	NM_026577	XM_006522503, XM_006522504	protein_coding	ENSMUSG00000022911
Arl14	.	.	.	.	.	.	0	0	0	0	0	0	0	0	NM_027843	.	protein_coding	ENSMUSG00000098207
Arl14ep	.	.	.	.	.	.	1.1076	1.49265	1.2541	1.24935	1.01674	1.19847	1.69005	1.29526	NM_001025102, NM_001025102, NM_173750	XM_006499086	protein_coding	ENSMUSG00000027122
Arl14epl	.	.	.	.	.	.	0	0	0	0	0	0	0	0	NM_001033446	XM_006526066	protein_coding	ENSMUSG00000073568
Arl15	.	.	.	.	.	.	2.1592	2.04895	2.30644	2.63681	2.23523	2.08317	2.29636	1.80155	NM_172595	XM_006517628	protein_coding	ENSMUSG00000042348
Arl16	.	.	.	.	.	.	3.55939	3.25716	2.56682	3.14223	2.8973	4.22149	3.19975	3.31457	NM_197995	.	protein_coding	ENSMUSG00000057594
Arl2	.	.	.	.	.	.	3.48207	3.49173	3.35392	3.6906	3.73806	3.22609	4.00345	2.98001	NM_019722	.	protein_coding	ENSMUSG00000024944
Arl2bp	.	.	.	.	.	.	2.22543	2.97178	2.12318	1.8069	1.51401	2.93685	4.04076	1.9028	NM_024191, NM_024191, NM_024269	.	protein_coding	ENSMUSG00000031776
Arl3	.	.	.	.	.	.	17.1309	17.6358	12.2499	14.916	16.5529	17.7089	17.5973	17.6744	NM_019718	.	protein_coding	ENSMUSG00000025035
Arl4a	.	.	.	.	.	.	12.2253	11.4372	19.3775	14.5357	14.6249	9.82571	12.9097	9.96462	NM_001039515, NM_001039515, NM_007487	.	protein_coding	ENSMUSG00000047446
Arl4c	.	.	.	.	.	.	0.149633	0.136901	0.323534	0.310153	0.165271	0.133995	0.0501354	0.223667	NM_177305	.	protein_coding	ENSMUSG00000049866
Arl4d	.	.	.	.	.	.	15.8786	19.9254	15.5148	11.2451	13.6084	18.1489	5.18818	34.6627	NM_025404	.	protein_coding	ENSMUSG00000034936
Arl5a	.	.	.	.	.	.	9.61581	9.71778	9.065	8.82435	10.3108	8.92078	9.59046	9.8451	NM_182994	XM_011239204	protein_coding	ENSMUSG00000036093
Arl5b	.	.	.	.	.	.	14.1522	11.6845	11.0301	12.0947	12.4856	15.8188	13.1069	10.2622	NM_029466	.	protein_coding	ENSMUSG00000017418
Arl5c	.	.	.	.	.	.	0.0843155	0.0267088	0.187202	0.127064	0.168631	0	0	0.0534175	NM_207231	.	protein_coding	ENSMUSG00000038352
Arl6	.	.	.	.	.	.	0.691016	1.68684	0.753966	0.75876	0.479813	0.90222	2.44081	0.932863	NM_019665	XM_006522398	protein_coding	ENSMUSG00000022722
Arl6ip1	.	.	.	.	.	.	114.53	127.702	124.369	141.035	101.351	127.71	133.326	122.077	NM_019419	.	protein_coding	ENSMUSG00000030654
Arl6ip4	.	.	.	.	.	.	38.1019	35.1862	34.2591	32.4203	39.7372	36.4665	36.4737	33.8986	NM_144509	.	protein_coding	ENSMUSG00000029404
Arl6ip5	.	.	.	.	.	.	24.1656	25.2349	26.9962	28.9998	24.8193	23.5119	27.0065	23.4632	NM_022992	.	protein_coding	ENSMUSG00000035199
Arl6ip6	.	.	.	.	.	.	2.9359	2.89501	3.19887	2.98949	2.87126	3.00055	3.01332	2.7767	NM_022989	.	protein_coding	ENSMUSG00000026960
Arl8a	.	.	.	.	.	.	9.23151	7.41795	8.2774	7.53859	7.29617	11.1668	7.17373	7.66218	NM_026823	.	protein_coding	ENSMUSG00000026426
Arl8b	.	.	.	.	.	.	11.4386	13.1612	12.9019	12.2306	10.1848	12.6924	14.6879	11.6346	NM_026011	.	protein_coding	ENSMUSG00000030105
Arl9	.	.	.	.	.	.	0	0	0	0.112008	0	0	0	0	NM_206935	.	protein_coding	ENSMUSG00000063820
Armc1	.	.	.	.	.	.	8.94876	11.2869	8.08595	9.00127	9.07328	8.82424	12.0272	10.5465	NM_028840	XM_006535556	protein_coding	ENSMUSG00000027599
Armc10	.	.	.	.	.	.	2.67534	2.43966	2.15738	2.13246	2.54086	2.80982	1.90133	2.97799	NM_026034	.	protein_coding	ENSMUSG00000038525
Armc12	.	.	.	.	.	.	0	0	0	0	0	0	0	0	NM_026290	XM_011246584	protein_coding	ENSMUSG00000024223
Armc2	.	.	.	.	.	.	0	0	0	0	0	0	0	0	NM_001034858	XM_011243157, XM_011243158, XM_011243159	protein_coding	ENSMUSG00000071324
Armc3	.	.	.	.	.	.	0	0	0.0152389	0	0	0	0	0	NM_001081083, NM_001081083, NM_001271563, NM_001081083, NM_001271563, NM_001271564, NM_001081083, NM_001271563, NM_001271564, NM_001271565	XM_006497534, XM_006497536	protein_coding	ENSMUSG00000037683
Armc4	.	.	.	.	.	.	0	0	0	0	0	0	0	0	NM_001081393	XM_006526311, XM_006526312, XM_006526313, XM_011247015	protein_coding	ENSMUSG00000061802
Armc5	.	.	.	.	.	.	1.83423	2.80377	2.90294	2.35481	1.99216	1.6763	2.60211	3.00544	NM_146205	.	protein_coding	ENSMUSG00000042178
Armc6	.	.	.	.	.	.	1.10453	1.39305	1.40486	1.39109	1.09413	1.11492	1.38154	1.40456	NM_133972	XM_011242332, XM_011242333, XM_011242334	protein_coding	ENSMUSG00000002343
Armc7	.	.	.	.	.	.	0.428311	0.471345	0.493247	0.44117	0.549166	0.307456	0.251261	0.691428	NM_177778	.	protein_coding	ENSMUSG00000057219
Armc8	.	.	.	.	.	.	1.86131	2.57387	2.04938	2.15436	1.75399	1.96862	2.78404	2.3637	NM_001166138, NM_001166138, NM_028768	XM_006511511, XM_006511512, XM_006511513, XM_006511515	protein_coding	ENSMUSG00000032468
Armc9	.	.	.	.	.	.	1.90283	1.42733	1.64144	1.34811	1.62069	2.18497	1.43954	1.41512	NM_001310702, NM_001310702, NM_027456, NM_001310702, NM_027456, NM_030184	XM_006529952, XM_006529953, XM_006529954, XM_006529955, XM_006529956, XM_006529957, XM_006529958, XM_006529959, XM_006529960, XM_011248111, XM_011248112	protein_coding	ENSMUSG00000062590
Armcx1	.	.	.	.	.	.	0.250349	0.139527	0.198137	0.186593	0.314352	0.186345	0.0802676	0.198787	NM_001166377, NM_001166377, NM_001166378, NM_001166377, NM_001166378, NM_001166379, NM_001166377, NM_001166378, NM_001166379, NM_001166380, NM_001166377, NM_001166378, NM_001166379, NM_001166380, NM_030066	XM_006528624, XM_006528625, XM_006528626, XM_006528627	protein_coding	ENSMUSG00000033460
Armcx2	.	.	.	.	.	.	0.354397	0.135986	0.252094	0.209531	0.299642	0.409152	0.0869717	0.185	NM_001166397, NM_001166397, NM_001166398, NM_001166397, NM_001166398, NM_026139	XM_006528600, XM_006528602, XM_006528603	protein_coding	ENSMUSG00000033436
Armcx3	.	.	.	.	.	.	0.39315	0.308564	0.199015	0.358139	0.413599	0.372702	0.185616	0.431512	NM_027870	XM_006528609	protein_coding	ENSMUSG00000049047
Armcx4	.	.	.	.	.	.	0.0152277	0.024511	0.0607928	0.0265417	0.0191903	0.0112651	0.0305131	0.0185088	NM_001202500	XM_006528468, XM_006528469, XM_006528470, XM_006528472, XM_006528473	protein_coding	ENSMUSG00000049804
Armcx5	.	.	.	.	.	.	0.268531	0.348953	0.396012	0.311202	0.212223	0.32484	0.221037	0.476868	NM_001009575	.	protein_coding	ENSMUSG00000072969
Armcx6	.	.	.	.	.	.	0.0427447	0	0.0623823	0	0.0854893	0	0	0	NM_001007578	XM_006528554, XM_011247745, XM_011247746	protein_coding	ENSMUSG00000050394
Armt1	.	.	.	.	.	.	2.59645	2.4594	2.86699	2.75983	3.096	2.0969	2.62197	2.29682	NM_024261	.	protein_coding	ENSMUSG00000061759
Arnt	.	.	.	.	.	.	3.2741	3.06255	3.28214	3.07128	3.3186	3.2296	3.05346	3.07164	NM_001037737, NM_001037737, NM_009709	XM_006500930, XM_006500931, XM_011239998	protein_coding	ENSMUSG00000015522
Arnt2	.	.	.	.	.	.	0	0.00759816	0	0	0	0	0.0151963	0	NM_007488	XM_006507238, XM_006507239, XM_006507240, XM_006507242, XM_006507243, XM_006507244, XM_011241655	protein_coding	ENSMUSG00000015709
Arntl	.	.	.	.	.	.	0.116477	0.0809418	0.385822	0.237826	0.125043	0.10791	0.131438	0.0304459	NM_001243048, NM_001243048, NM_007489	XM_006507245, XM_006507246, XM_006507247, XM_006507248, XM_006507249, XM_006507250, XM_006507251, XM_006507252, XM_006507253, XM_011241656	protein_coding	ENSMUSG00000055116
Arntl2	.	.	.	.	.	.	0.0176084	0.0949062	0.049903	0.108062	0	0.0352168	0.159289	0.0305237	NM_001289679, NM_001289679, NM_001289680, NM_001289679, NM_001289680, NM_001289681, NM_001289679, NM_001289680, NM_001289681, NM_172309	XM_006507048, XM_006507049, XM_006507050, XM_006507051, XM_006507052, XM_006507053, XM_006507054, XM_006507055, XM_006507056	protein_coding	ENSMUSG00000040187
Arpc1a	.	.	.	.	.	.	29.3485	28.351	28.6933	27.027	33.0475	25.6494	26.4076	30.2944	NM_019767	.	protein_coding	ENSMUSG00000029621
Arpc1b	.	.	.	.	.	.	16.4761	12.2047	13.451	9.0851	18.2559	14.6962	9.70943	14.7001	NM_023142	.	protein_coding	ENSMUSG00000029622
Arpc2	.	.	.	.	.	.	83.7571	74.6461	83.9001	81.1078	77.3615	90.1528	75.9662	73.326	NM_029711	XM_006496317	protein_coding	ENSMUSG00000006304
Arpc3	.	.	.	.	.	.	88.1858	75.2893	94.6456	84.4745	89.2832	87.0883	76.5206	74.0579	NM_019824	.	protein_coding	ENSMUSG00000029465
Arpc4	.	.	.	.	.	.	65.4584	66.2301	66.0963	72.8208	66.8329	64.084	65.1352	67.3251	NM_001170485, NM_001170485, NM_001170486, NM_001170485, NM_001170486, NM_026552	.	protein_coding	ENSMUSG00000079426
Arpc5	.	.	.	.	.	.	35.6425	38.0234	38.4867	40.1864	36.0485	35.2364	36.7252	39.3215	NM_026369	.	protein_coding	ENSMUSG00000008475
Arpc5l	.	.	.	.	.	.	27.5456	27.2377	28.9903	28.6142	29.2443	25.8469	27.9088	26.5665	NM_028809	XM_006498389	protein_coding	ENSMUSG00000026755
Arpin	.	.	.	.	.	.	1.97105	2.3531	2.8425	3.38344	1.66785	2.27424	2.49752	2.20869	NM_027420	.	protein_coding	ENSMUSG00000039043
Arpp19	.	.	.	.	.	.	158.907	132.892	143.28	152.265	159.332	158.483	147.042	118.743	NM_001142655, NM_001142655, NM_021548	XM_006511327	protein_coding	ENSMUSG00000007656
Arpp21	.	.	.	.	.	.	0	0	0	0	0	0	0	0	NM_001177615, NM_001177615, NM_001177616, NM_001177615, NM_001177616, NM_001177617, NM_001177615, NM_001177616, NM_001177617, NM_001177618, NM_001177615, NM_001177616, NM_001177617, NM_001177618, NM_001177619, NM_001177615, NM_001177616, NM_001177617, NM_001177618, NM_001177619, NM_001177620, NM_001177615, NM_001177616, NM_001177617, NM_001177618, NM_001177619, NM_001177620, NM_001177623, NM_0011…	XM_006512324, XM_006512326, XM_006512327, XM_006512328, XM_006512329, XM_006512330, XM_006512331, XM_006512332, XM_006512333, XM_006512334, XM_006512336, XM_006512337, XM_006512338, XM_006512344, XM_006512347, XM_006512348, XM_006512350, XM_006512351, XM_006512353, XM_006512354, XM_006512361, XM_006512362, XM_011243036, XM_011243037, XM_011243038, XM_011243039, XM_011243040, XM_011243041	protein_coding	ENSMUSG00000032503
Arr3	.	.	.	.	.	.	0	0	0	0	0	0	0	0	NM_133205	XM_006527862, XM_006527865, XM_006527866, XM_006527867, XM_006527869, XM_006527870, XM_011247529	protein_coding	ENSMUSG00000060890
Arrb1	.	.	.	.	.	.	0.539966	0.368413	0.555946	0.597826	0.533407	0.546525	0.231084	0.505743	NM_177231, NM_177231, NM_178220	XM_006507198, XM_006507199, XM_006507200, XM_011241644	protein_coding	ENSMUSG00000018909
Arrb2	.	.	.	.	.	.	4.61106	5.96383	3.8767	4.40901	5.57463	3.64749	6.45664	5.47102	NM_001271358, NM_001271358, NM_001271359, NM_001271358, NM_001271359, NM_001271360, NM_001271358, NM_001271359, NM_001271360, NM_145429	.	protein_coding	ENSMUSG00000060216
Arrdc1	.	.	.	.	.	.	0.909185	0.387333	0.727516	0.538152	1.07408	0.744293	0.261891	0.512774	NM_001162485, NM_001162485, NM_178408	XM_006497838, XM_006497839, XM_006497840, XM_006497842	protein_coding	ENSMUSG00000026972
Arrdc2	.	.	.	.	.	.	2.04187	1.58916	1.719	2.72068	1.40695	2.67679	1.15759	2.02074	NM_027560	XM_011242325	protein_coding	ENSMUSG00000002910
Arrdc3	◎	.	◎	.	.	◎	5.24337	15.824	13.9823	22.3382	3.42275	7.064	21.1077	10.5404	NM_001042591	.	protein_coding	ENSMUSG00000074794
Arrdc4	.	.	.	.	.	.	4.64168	5.41606	3.39659	2.65761	4.63911	4.64426	5.23754	5.59457	NM_001042592, NM_001042592, NM_025549	.	protein_coding	ENSMUSG00000042659
Arrdc5	.	.	.	.	.	.	0	0	0	0	0	0	0	0	NM_029799	.	protein_coding	ENSMUSG00000073380
Arsa	.	.	.	.	.	.	16.8234	18.6485	14.9363	19.2267	18.2453	15.4015	18.5768	18.7201	NM_009713	XM_011245446	protein_coding	ENSMUSG00000022620
Arsb	.	.	.	.	.	.	8.36185	9.88711	9.42783	9.48791	7.77373	8.94998	10.4054	9.36883	NM_009712	.	protein_coding	ENSMUSG00000042082
Arsg	.	.	.	.	.	.	6.62069	11.2037	13.8527	22.3257	7.50405	5.73733	11.6645	10.743	NM_001166177, NM_001166177, NM_028710	XM_006534347, XM_006534348, XM_006534349, XM_006534350	protein_coding	ENSMUSG00000020604
Arsi	.	.	.	.	.	.	0	0	0	0.0120568	0	0	0	0	NM_001038499	.	protein_coding	ENSMUSG00000036412
Arsj	.	.	.	.	.	.	0	0	0	0	0	0	0	0	NM_173451	XM_011240137	protein_coding	ENSMUSG00000046561
Arsk	.	.	.	.	.	.	1.48627	0.707225	1.41044	1.25954	1.18443	1.78812	0.59213	0.822321	NM_029847	XM_006517456	protein_coding	ENSMUSG00000021592
Art1	.	.	.	.	.	.	0	0	0	0	0	0	0	0	NM_009710	XM_011241657	protein_coding	ENSMUSG00000030996
Art2b	.	.	.	.	.	.	0.0152368	0	0.0293212	0.114137	0.0304737	0	0	0	NM_019915	XM_006507256	protein_coding	ENSMUSG00000030651
Art3	.	.	.	.	.	.	0.520703	0.816682	0.690818	0.836211	0.186735	0.85467	0.403314	1.23005	NM_001310664, NM_001310664, NM_001310665, NM_001310664, NM_001310665, NM_181728	XM_006534706, XM_006534707, XM_006534708, XM_006534709, XM_006534710, XM_006534711, XM_006534712, XM_006534713, XM_006534714, XM_006534715, XM_006534717, XM_006534718, XM_006534719, XM_006534721, XM_011249389	protein_coding	ENSMUSG00000034842
Art4	.	.	.	.	.	.	0.400503	0.306403	0.684272	0.499941	0.291097	0.509909	0.239052	0.373753	NM_026639	.	protein_coding	ENSMUSG00000030217
Art5	.	.	.	.	.	.	0	0	0	0	0	0	0	0	NM_001291354, NM_001291354, NM_007491	XM_006507258, XM_006507259, XM_006507260, XM_006507261	protein_coding	ENSMUSG00000070424
Artn	.	.	.	.	.	.	0	0	0	0	0	0	0	0	NM_001284191, NM_001284191, NM_001284192, NM_001284191, NM_001284192, NM_001284193, NM_001284191, NM_001284192, NM_001284193, NM_009711	XM_006502688, XM_006502689, XM_006502690, XM_006502691, XM_006502692, XM_006502693, XM_006502694, XM_011240419	protein_coding	ENSMUSG00000028539
Arv1	.	.	.	.	.	.	0.925025	0.94726	0.937327	0.56564	0.850145	0.999905	0.994766	0.899753	NM_026855	XM_006531337, XM_006531338, XM_011248496	protein_coding	ENSMUSG00000031982
Arvcf	.	.	.	.	.	.	0.947318	0.555702	1.28279	0.753421	1.21764	0.676996	0.644871	0.466533	NM_001272028, NM_001272028, NM_001272029, NM_001272028, NM_001272029, NM_001272030, NM_001272028, NM_001272029, NM_001272030, NM_001272031, NM_001272028, NM_001272029, NM_001272030, NM_001272031, NM_001272032, NM_001272028, NM_001272029, NM_001272030, NM_001272031, NM_001272032, NM_033474	XM_011245807	protein_coding	ENSMUSG00000000325
Arx	.	.	.	.	.	.	0	0	0	0	0	0	0	0	NM_001305940, NM_001305940, NM_007492	XM_006527751	protein_coding	ENSMUSG00000035277
Arxes1	.	.	.	.	.	.	0	0	0.0338613	0	0	0	0	0	NM_029541	.	protein_coding	ENSMUSG00000048355
Arxes2	.	.	.	.	.	.	0	0.034886	0.0657899	0	0	0	0.0697719	0	NM_029823	.	protein_coding	ENSMUSG00000048040
As3mt	.	.	.	.	.	.	21.4335	26.5544	20.0115	21.827	23.159	19.7079	25.2662	27.8426	NM_020577	XM_006527235	protein_coding	ENSMUSG00000003559
Asah1	.	.	.	.	.	.	11.6197	11.8207	8.67616	7.46143	12.7595	10.4799	11.0718	12.5696	NM_019734	.	protein_coding	ENSMUSG00000031591
Asah2	.	.	.	.	.	.	1.15443	1.9323	2.15469	2.53744	1.15629	1.15257	1.74359	2.12102	NM_018830	XM_011247283, XM_011247284, XM_011247285, XM_011247286, XM_011247287, XM_011247288, XM_011247289, XM_011247290	protein_coding	ENSMUSG00000024887
Asap1	.	.	.	.	.	.	0.898132	1.118	0.861241	0.919028	0.964674	0.83159	0.930842	1.30515	NM_001276461, NM_001276461, NM_001276462, NM_001276461, NM_001276462, NM_001276463, NM_001276461, NM_001276462, NM_001276463, NM_001276467, NM_001276461, NM_001276462, NM_001276463, NM_001276467, NM_010026	XM_006520392, XM_006520393, XM_006520394, XM_006520395, XM_006520396, XM_006520397, XM_006520398, XM_006520399, XM_006520400, XM_006520401, XM_006520402, XM_006520403, XM_011245448	protein_coding	ENSMUSG00000022377
Asap2	.	.	.	.	.	.	0.212865	0.152659	0.325091	0.179235	0.357601	0.0681301	0.209312	0.0960058	NM_001004364, NM_001004364, NM_001098168, NM_001004364, NM_001098168, NM_001135192	XM_006515047, XM_006515048, XM_006515049, XM_006515050, XM_011243855	protein_coding	ENSMUSG00000052632
Asap3	.	.	.	.	.	.	1.15167	1.2061	0.867815	0.937848	1.54799	0.755345	1.37599	1.0362	NM_001008232	XM_006538761, XM_011250233	protein_coding	ENSMUSG00000036995
Asb1	.	.	.	.	.	.	0.703672	0.563251	0.736875	0.628098	0.596766	0.810578	0.543642	0.58286	NM_001039126, NM_001039126, NM_023046	XM_006529789, XM_006529790	protein_coding	ENSMUSG00000026311
Asb10	.	.	.	.	.	.	0	0	0	0	0	0	0	0	NM_001310476, NM_001310476, NM_080444	XM_006535615	protein_coding	ENSMUSG00000038204
Asb11	.	.	.	.	.	.	0	0	0	0	0	0	0	0	NM_001313737, NM_001313737, NM_026853	XM_006528970, XM_006528971, XM_006528972, XM_006528973	protein_coding	ENSMUSG00000031382
Asb12	.	.	.	.	.	.	0	0	0	0	0	0	0	0	NM_080858	XM_006528277, XM_011247674, XM_011247675	protein_coding	ENSMUSG00000031204
Asb13	.	.	.	.	.	.	10.0705	14.1512	7.65936	14.5664	11.0144	9.12658	15.253	13.0494	NM_178283	.	protein_coding	ENSMUSG00000033781
Asb14	.	.	.	.	.	.	0	0	0	0	0	0	0	0	NM_001170748, NM_001170748, NM_080856	XM_006518555	protein_coding	ENSMUSG00000021898
Asb15	.	.	.	.	.	.	0	0	0	0	0	0	0	0	NM_080847	XM_006505206, XM_011241087, XM_011241088, XM_011241089	protein_coding	ENSMUSG00000029685
Asb16	.	.	.	.	.	.	0.12542	0.0714599	0.227873	0.20037	0.102632	0.148208	0.111726	0.0311938	NM_148953	.	protein_coding	ENSMUSG00000034768
Asb17	.	.	.	.	.	.	0	0	0	0	0	0	0	0	NM_025758	.	protein_coding	ENSMUSG00000038997
Asb18	.	.	.	.	.	.	0	0	0	0	0	0	0	0	NM_139152	XM_006529296	protein_coding	ENSMUSG00000067081
Asb2	.	.	.	.	.	.	0.287629	0.543272	0.722332	0.581559	0.307814	0.267444	0.575209	0.511335	NM_023049	.	protein_coding	ENSMUSG00000021200
Asb3	.	.	.	.	.	.	2.10204	3.10173	2.29938	1.54075	2.48094	1.72314	3.88722	2.31623	NM_023906	XM_006514771	protein_coding	ENSMUSG00000020305
Asb4	.	.	.	.	.	.	0.054315	0.0136619	0.0275976	0	0.10863	0	0	0.0273239	NM_023048	.	protein_coding	ENSMUSG00000042607
Asb5	.	.	.	.	.	.	0.110854	0.0669799	0.0314943	0	0	0.221708	0.13396	0	NM_029569	.	protein_coding	ENSMUSG00000031519
Asb6	.	.	.	.	.	.	1.07092	1.36358	1.43659	1.30899	1.31047	0.831364	0.982405	1.74475	NM_133346	.	protein_coding	ENSMUSG00000039483
Asb7	.	.	.	.	.	.	1.25243	1.01517	0.986344	0.806502	0.946027	1.55883	1.01214	1.01821	NM_080443	XM_006540567, XM_006540568	protein_coding	ENSMUSG00000030509
Asb8	.	.	.	.	.	.	8.28961	9.7004	6.85351	6.14456	8.67042	7.9088	8.8208	10.58	NM_001170710, NM_001170710, NM_001170711, NM_001170710, NM_001170711, NM_030121	XM_006521542, XM_011245775	protein_coding	ENSMUSG00000048175
Asb9	.	.	.	.	.	.	0	0	0	0	0	0	0	0	NM_027027	.	protein_coding	ENSMUSG00000031384
Ascc1	.	.	.	.	.	.	13.1177	14.8699	12.5215	14.3281	13.8181	12.4173	15.0354	14.7044	NM_001199187, NM_001199187, NM_026937	XM_006514039, XM_006514040, XM_006514041, XM_006514042	protein_coding	ENSMUSG00000044475
Ascc2	.	.	.	.	.	.	6.34831	7.23178	4.81374	5.71414	6.41198	6.28464	7.51704	6.94653	NM_029291	XM_006514874	protein_coding	ENSMUSG00000020412
Ascc3	.	.	.	.	.	.	1.78007	1.51158	1.1928	1.3481	1.64977	1.91037	1.35464	1.66853	NM_198007	XM_006512923	protein_coding	ENSMUSG00000038774
Ascl1	.	.	.	.	.	.	0	0	0	0	0	0	0	0	NM_008553	.	protein_coding	ENSMUSG00000020052
Ascl2	.	.	.	.	.	.	0	0	0	0	0	0	0	0	NM_008554	XM_006508498, XM_011241984, XM_011241985	protein_coding	ENSMUSG00000009248
Ascl3	.	.	.	.	.	.	0	0	0.139889	0.0634085	0	0	0	0	NM_020051	.	protein_coding	ENSMUSG00000035951
Ascl4	.	.	.	.	.	.	0	0	0	0	0	0	0	0	NM_001163614	.	protein_coding	ENSMUSG00000085111
Ascl5	.	.	.	.	.	.	0	0	0	0	0	0	0	0	NM_001270609	.	protein_coding	ENSMUSG00000097918
Asf1a	.	.	.	.	.	.	3.13807	3.98385	3.49964	3.99422	2.85152	3.42463	4.33366	3.63404	NM_025541	.	protein_coding	ENSMUSG00000019857
Asf1b	.	.	.	.	.	.	0.0581247	0.102386	0.437735	0.169859	0	0.116249	0.0567439	0.148029	NM_024184	.	protein_coding	ENSMUSG00000005470
Asgr1	.	.	.	.	.	.	613.954	533.518	647.472	562.151	628.355	599.553	531.714	535.321	NM_001291131, NM_001291131, NM_001291132, NM_001291131, NM_001291132, NM_009714	.	protein_coding	ENSMUSG00000020884
Asgr2	.	.	.	.	.	.	279.802	284.471	248.783	244.211	280.966	278.639	286.033	282.909	NM_001313926, NM_001313926, NM_007493	XM_006532048	protein_coding	ENSMUSG00000040963
Ash1l	.	.	.	.	.	.	0.652998	0.602978	0.713301	0.556218	0.574713	0.731283	0.622898	0.583057	NM_138679	XM_006501141, XM_006501142, XM_011240039	protein_coding	ENSMUSG00000028053
Ash2l	.	.	.	.	.	.	5.08929	4.83988	4.472	4.4599	5.69246	4.48612	5.29613	4.38362	NM_001080793, NM_001080793, NM_001286207, NM_001080793, NM_001286207, NM_011791	XM_011242135, XM_011242136	protein_coding	ENSMUSG00000031575
Asic1	.	.	.	.	.	.	0	0	0	0	0	0	0	0	NM_009597	XM_006520297, XM_006520298	protein_coding	ENSMUSG00000023017
Asic2	.	.	.	.	.	.	0	0	0	0	0	0	0	0	NM_001034013, NM_001034013, NM_007384	XM_006531996	protein_coding	ENSMUSG00000020704
Asic3	.	.	.	.	.	.	0	0	0	0	0	0	0	0	NM_001310474, NM_001310474, NM_183000	XM_006535637, XM_006535638, XM_011249749	protein_coding	ENSMUSG00000038276
Asic4	.	.	.	.	.	.	0	0	0	0	0	0	0	0	NM_183022	.	protein_coding	ENSMUSG00000033007
Asic5	.	.	.	.	.	.	1.0357	1.10591	2.77175	1.78281	0.728272	1.34312	1.15402	1.05781	NM_021370	XM_006501821, XM_006501822, XM_006501823, XM_006501824, XM_006501825, XM_011240176	protein_coding	ENSMUSG00000028008
Asl	.	.	.	.	.	.	491.732	503.605	444.6	444.797	428.137	555.328	555.909	451.3	NM_133768	XM_006504341	protein_coding	ENSMUSG00000025533
Asmt	.	.	.	.	.	.	0	0	0	0	0	0	0	0	NM_001199212, NM_001199212, NM_001308488	.	protein_coding	ENSMUSG00000093806
Asna1	.	.	.	.	.	.	27.591	23.325	30.3816	30.507	24.9398	30.2421	23.9568	22.6931	NM_019652	XM_006531210	protein_coding	ENSMUSG00000052456
Asns	.	.	◎	.	.	◎	4.79416	2.57995	0.755239	1.5493	6.6522	2.93612	2.91287	2.24703	NM_012055	XM_006505092, XM_006505093	protein_coding	ENSMUSG00000029752
Asnsd1	.	.	.	.	.	.	23.8241	24.3225	25.5861	25.0754	23.6017	24.0466	27.5463	21.0988	NM_001290984, NM_001290984, NM_133728	.	protein_coding	ENSMUSG00000026095
Aspa	.	.	.	.	.	.	5.67162	4.68577	6.72445	3.55014	4.26466	7.07857	4.8126	4.55894	NM_023113	XM_006532010, XM_006532011, XM_006532012, XM_006532013, XM_006536285, XM_006536286	protein_coding	ENSMUSG00000020774
Aspdh	.	.	.	.	.	.	175.041	172.231	173.184	171.314	149.162	200.921	184.542	159.919	NM_026690	.	protein_coding	ENSMUSG00000038704
Aspg	.	.	.	.	.	.	34.7999	41.0082	33.3779	31.805	32.013	37.5867	38.7874	43.229	NM_001081169	XM_006515345, XM_006515346, XM_006515348	protein_coding	ENSMUSG00000037686
Asph	.	.	.	.	.	.	5.99559	5.75866	4.86452	5.86149	6.1298	5.86137	5.57367	5.94366	NM_001177849, NM_001177849, NM_001177850, NM_001177849, NM_001177850, NM_001177851, NM_001177849, NM_001177850, NM_001177851, NM_001177852, NM_001177849, NM_001177850, NM_001177851, NM_001177852, NM_001177853, NM_001177849, NM_001177850, NM_001177851, NM_001177852, NM_001177853, NM_001177854, NM_001177849, NM_001177850, NM_001177851, NM_001177852, NM_001177853, NM_001177854, NM_001177855, NM_0011…	XM_006538159	protein_coding	ENSMUSG00000028207
Asphd1	.	.	.	.	.	.	0	0	0	0	0	0	0	0	NM_001039645	XM_006507738	protein_coding	ENSMUSG00000046378
Asphd2	.	.	.	.	.	.	0	0	0	0	0	0	0	0	NM_028386	XM_011249569, XM_011249570, XM_011249571, XM_011249572, XM_011249573, XM_011249574, XM_011249575, XM_011249576, XM_011249577	protein_coding	ENSMUSG00000029348
Aspm	.	.	.	.	.	.	0.0169342	0.029191	0.0291885	0.014884	0	0.0338684	0	0.058382	NM_009791	.	protein_coding	ENSMUSG00000033952
Aspn	.	.	.	.	.	.	0.0193882	0	0	0	0.0387764	0	0	0	NM_001172481, NM_001172481, NM_025711	.	protein_coding	ENSMUSG00000021388
Asprv1	.	.	.	.	.	.	0	0	0.0528963	0	0	0	0	0	NM_026414	.	protein_coding	ENSMUSG00000033508
Aspscr1	.	.	.	.	.	.	57.8965	63.7317	56.4036	60.4711	56.1956	59.5975	66.2427	61.2206	NM_001164224, NM_001164224, NM_026877, NM_001164224, NM_026877, NM_198223	XM_006534084, XM_006534085, XM_006534086, XM_006534087	protein_coding	ENSMUSG00000025142
Asrgl1	.	.	.	.	.	.	2.3844	3.21011	3.64386	3.02744	2.45375	2.31505	3.14136	3.27886	NM_025610	.	protein_coding	ENSMUSG00000024654
Ass1	.	.	.	.	.	.	2014.12	2008.05	1071.36	1329.25	1498.01	2530.24	1852.9	2163.21	NM_007494	.	protein_coding	ENSMUSG00000076441
Aste1	.	.	.	.	.	.	0.456797	0.325593	0.741747	0.514114	0.447308	0.466286	0.286462	0.364724	NM_001164828, NM_001164828, NM_025651	XM_006511784, XM_006511785, XM_006511790	protein_coding	ENSMUSG00000032567
Astl	.	.	.	.	.	.	0	0	0	0	0	0	0	0	NM_001291003, NM_001291003, NM_172539	XM_006499123	protein_coding	ENSMUSG00000050468
Astn1	.	.	.	.	.	.	0.00643479	0.00554622	0	0.00507149	0	0.0128696	0	0.0110924	NM_001205204, NM_001205204, NM_007495	XM_011238739, XM_011238740, XM_011238741	protein_coding	ENSMUSG00000026587
Astn2	.	.	.	.	.	.	0.0756728	0.0925749	0.170942	0.223682	0.0902926	0.0610531	0.134149	0.0510006	NM_019514, NM_019514, NM_207109	XM_006538104	protein_coding	ENSMUSG00000028373
Asun	.	.	.	.	.	.	4.83901	2.35237	4.49674	3.27335	4.56689	5.11113	2.5069	2.19785	NM_138757	XM_006507109	protein_coding	ENSMUSG00000040250
Asxl1	.	.	.	.	.	.	1.2334	1.14559	0.989946	0.970514	1.21886	1.24795	1.031	1.26017	NM_001039939	XM_011239483, XM_011239484, XM_011239485, XM_011239486, XM_011239487	protein_coding	ENSMUSG00000042548
Asxl2	.	.	.	.	.	.	0.997151	0.91565	0.694738	0.772519	0.933933	1.06037	0.940463	0.890838	NM_001270988, NM_001270988, NM_172421	XM_006515239, XM_006515241, XM_011243899, XM_011243900	protein_coding	ENSMUSG00000037486
Asxl3	.	.	.	.	.	.	0	0	0.00340558	0	0	0	0	0	NM_001167777	XM_006525739, XM_006525740, XM_006525741, XM_006525742, XM_011246868, XM_011246869	protein_coding	ENSMUSG00000045215
Asz1	.	.	.	.	.	.	0	0	0.0277196	0	0	0	0	0	NM_023729	.	protein_coding	ENSMUSG00000010796
Atad1	.	.	.	.	.	.	17.9657	18.6345	15.5611	16.026	17.8325	18.099	19.4495	17.8194	NM_026487	XM_006527312, XM_006527313	protein_coding	ENSMUSG00000013662
Atad2	.	.	.	.	.	.	0.156737	0.125242	0.17789	0.211947	0.151866	0.161607	0.140685	0.1098	NM_027435	.	protein_coding	ENSMUSG00000022360
Atad2b	.	.	.	.	.	.	0.0460637	0.122023	0.121556	0.0652726	0.0515847	0.0405428	0.0889666	0.155078	NM_001099628	XM_006515115, XM_006515116, XM_006515117	protein_coding	ENSMUSG00000052812
Atad3a	.	.	.	.	.	.	14.9951	19.2642	19.5846	17.092	13.847	16.1432	19.29	19.2384	NM_179203	XM_006538467	protein_coding	ENSMUSG00000029036
Atad5	.	.	.	.	.	.	0.0515514	0.0285132	0.0113723	0.0179929	0.0110444	0.0920584	0.0226595	0.034367	NM_001029856	XM_006533232, XM_011248989	protein_coding	ENSMUSG00000017550
Atat1	.	.	.	.	.	.	3.81889	2.57859	3.46171	3.80814	3.79241	3.84536	2.65302	2.50417	NM_001142744, NM_001142744, NM_001142745, NM_001142744, NM_001142745, NM_028476	XM_006524989, XM_011246654, XM_011246655	protein_coding	ENSMUSG00000024426
Atcay	.	.	.	.	.	.	0	0	0	0	0	0	0	0	NM_178662	.	protein_coding	ENSMUSG00000034958
Ate1	.	.	.	.	.	.	2.53008	2.48698	2.26226	2.40125	2.25941	2.80075	2.57011	2.40385	NM_001029895, NM_001029895, NM_001136054, NM_001029895, NM_001136054, NM_001271343, NM_001029895, NM_001136054, NM_001271343, NM_013799	XM_006507264, XM_006507265, XM_011241658	protein_coding	ENSMUSG00000030850
Atf1	.	.	.	.	.	.	7.25849	6.48503	5.67612	5.25635	7.14399	7.37298	6.93282	6.03725	NM_007497	XM_006520351, XM_006520352	protein_coding	ENSMUSG00000023027
Atf2	.	.	.	.	.	.	5.85063	5.86273	4.78663	5.78558	5.42736	6.27391	6.21623	5.50924	NM_001025093, NM_001025093, NM_001284369, NM_001025093, NM_001284369, NM_001284372, NM_001025093, NM_001284369, NM_001284372, NM_001284373, NM_001025093, NM_001284369, NM_001284372, NM_001284373, NM_001284374, NM_001025093, NM_001284369, NM_001284372, NM_001284373, NM_001284374, NM_001284376, NM_001025093, NM_001284369, NM_001284372, NM_001284373, NM_001284374, NM_001284376, NM_009715	XM_006498592, XM_006498593, XM_006498594, XM_006498595, XM_006498596, XM_006498597, XM_006498598, XM_006498599	protein_coding	ENSMUSG00000027104
Atf3	.	.	.	.	.	.	0.175788	0.208031	0.334218	0.928893	0.255656	0.0959207	0.0898754	0.326187	NM_007498	.	protein_coding	ENSMUSG00000026628
Atf4	.	.	◎	.	.	◎	55.0725	53.4361	23.4351	28.8647	72.9783	37.1666	55.817	51.0552	NM_001287180, NM_001287180, NM_009716	.	protein_coding	ENSMUSG00000042406
Atf5	.	.	.	.	.	.	237.53	280.28	172.499	280.434	263.922	211.138	286.88	273.681	NM_030693	.	protein_coding	ENSMUSG00000038539
Atf6	.	.	.	.	.	.	6.23012	6.05981	5.10485	5.17082	6.44958	6.01066	5.2925	6.82712	NM_001081304	XM_006496792, XM_011238796	protein_coding	ENSMUSG00000026663
Atf6b	.	.	.	.	.	.	4.02556	3.34001	4.98333	4.10866	4.10883	3.9423	3.02893	3.6511	NM_017406	XM_006523572, XM_006523573, XM_006525295, XM_006536509, XM_006537242	protein_coding	ENSMUSG00000015461
Atf7	.	.	.	.	.	.	14.3443	13.3048	11.1366	14.2694	8.7134	19.9751	12.8577	13.7518	NM_001310066, NM_001310066, NM_001310067, NM_001310066, NM_001310067, NM_146065	.	protein_coding	ENSMUSG00000099083
Atf7ip	.	.	.	.	.	.	1.3948	1.51912	1.28559	1.78395	1.39159	1.398	1.47349	1.56475	NM_019426	XM_006506388, XM_006506389, XM_006506390, XM_006506391, XM_006506392	protein_coding	ENSMUSG00000030213
Atf7ip2	.	.	.	.	.	.	0.0164281	0	0	0	0.0328562	0	0	0	NM_029253, NM_029253, NM_153123	XM_006522682, XM_006522684, XM_011246039, XM_011246040	protein_coding	ENSMUSG00000039200
Atg10	.	.	.	.	.	.	3.05914	3.13955	4.16183	3.60355	3.7263	2.39197	2.87683	3.40227	NM_025770	XM_006517326, XM_011244551	protein_coding	ENSMUSG00000021619
Atg101	.	.	.	.	.	.	24.0005	23.8493	21.3528	22.1426	23.849	24.1519	27.1054	20.5931	NM_026566	XM_006521310	protein_coding	ENSMUSG00000037204
Atg12	.	.	.	.	.	.	6.65307	6.10078	7.15899	7.92484	6.473	6.83314	5.70051	6.50105	NM_026217	.	protein_coding	ENSMUSG00000032905
Atg13	.	.	.	.	.	.	10.0959	11.6237	8.95357	8.93191	10.2156	9.97612	10.7	12.5473	NM_145528	XM_006499887, XM_006499888, XM_006499889, XM_006499890, XM_006499891, XM_006499892	protein_coding	ENSMUSG00000027244
Atg14	.	.	.	.	.	.	3.64552	3.34328	4.43354	4.31811	3.70146	3.58959	3.28661	3.39996	NM_172599	.	protein_coding	ENSMUSG00000037526
Atg16l1	.	.	.	.	.	.	4.98235	5.19052	4.37774	4.22453	5.38833	4.57637	4.8991	5.48194	NM_001205391, NM_001205391, NM_001205392, NM_001205391, NM_001205392, NM_029846	.	protein_coding	ENSMUSG00000026289
Atg16l2	.	.	.	.	.	.	1.60503	2.5301	0.852779	1.85312	2.06905	1.141	2.76118	2.29903	NM_001111111	XM_006508225, XM_006508226, XM_006508227, XM_006508228, XM_006508231, XM_011241916, XM_011241917, XM_011241918	protein_coding	ENSMUSG00000047767
Atg2a	.	.	.	.	.	.	7.0217	7.97407	7.00019	6.83913	6.94437	7.09902	8.12505	7.82308	NM_194348	XM_006531772	protein_coding	ENSMUSG00000024773
Atg2b	.	.	.	.	.	.	1.10212	1.02665	0.936475	0.885373	1.04217	1.16208	0.983314	1.06998	NM_029654	XM_006516360	protein_coding	ENSMUSG00000041341
Atg3	.	.	.	.	.	.	32.2524	29.4266	32.5411	31.8553	28.8872	35.6176	31.7072	27.146	NM_026402	.	protein_coding	ENSMUSG00000022663
Atg4a	.	.	.	.	.	.	3.06249	3.08133	4.02305	5.16957	3.23052	2.89447	2.83283	3.32982	NM_174875	.	protein_coding	ENSMUSG00000079418
Atg4a-ps	.	.	.	.	.	.	0	0	0.0419837	0.0637675	0	0	0	0	.	.	protein_coding	ENSMUSG00000087119
Atg4b	.	.	.	.	.	.	6.42087	7.15218	5.56036	6.91556	6.73905	6.10269	7.46328	6.84108	NM_174874	XM_006529793	protein_coding	ENSMUSG00000026280
Atg4c	.	.	.	.	.	.	3.21676	3.01671	3.14521	4.14176	3.47998	2.95355	3.0069	3.02652	NM_001145967, NM_001145967, NM_175029	XM_006503071	protein_coding	ENSMUSG00000028550
Atg4d	.	.	.	.	.	.	16.0217	13.7203	9.38924	8.83119	16.8906	15.1527	14.0569	13.3837	NM_153583	XM_006510185	protein_coding	ENSMUSG00000002820
Atg5	.	.	.	.	.	.	18.7356	22.279	25.4168	27.5861	18.0738	19.3974	23.494	21.0639	NM_053069	XM_011243108	protein_coding	ENSMUSG00000038160
Atg7	.	.	.	.	.	.	17.3654	19.5742	22.4226	22.5412	14.7585	19.9723	19.1018	20.0467	NM_001253717, NM_001253717, NM_001253718, NM_001253717, NM_001253718, NM_028835	XM_006506707, XM_006506708, XM_006506709, XM_006506710, XM_011241493, XM_011241494, XM_011241495	protein_coding	ENSMUSG00000030314
Atg9a	.	.	.	.	.	.	17.4207	18.4531	15.6685	15.9202	16.6221	18.2194	17.123	19.7831	NM_001003917, NM_001003917, NM_001288612, NM_001003917, NM_001288612, NM_001288613	XM_011238687, XM_011238688, XM_011238689, XM_011238690	protein_coding	ENSMUSG00000033124
Atg9b	.	.	.	.	.	.	0	0.0378534	0.0112706	0.0323447	0	0	0.0532271	0.0224798	NM_001002897	XM_011249761	protein_coding	ENSMUSG00000038295
Athl1	.	.	.	.	.	.	7.32006	8.89209	10.5147	9.56136	6.53809	8.10203	8.0369	9.74728	NM_145387	.	protein_coding	ENSMUSG00000062031
Atic	.	.	.	.	.	.	5.96804	7.28968	9.97984	8.78764	6.28774	5.64835	6.82631	7.75305	NM_026195	.	protein_coding	ENSMUSG00000026192
Atl1	.	.	.	.	.	.	0.101784	0.229655	0.222378	0.190148	0.129107	0.0744603	0.203789	0.25552	NM_178628	.	protein_coding	ENSMUSG00000021066
Atl2	.	.	.	.	.	.	20.5929	19.9346	25.6895	21.1195	18.8433	22.3424	17.7305	22.1386	NM_001286647, NM_001286647, NM_019717, NM_001286647, NM_019717, NM_178050	XM_006524653, XM_006524654, XM_006524655, XM_006524656, XM_006524657	protein_coding	ENSMUSG00000059811
Atl3	.	.	.	.	.	.	9.54289	11.5713	9.339	9.60853	9.18627	9.8995	11.7233	11.4192	NM_001163505, NM_001163505, NM_146091	XM_006526604	protein_coding	ENSMUSG00000024759
Atm	.	.	.	.	.	.	0.35206	0.367114	0.254156	0.292381	0.0416889	0.662431	0.371633	0.362595	NM_007499	XM_006509956, XM_011242385	protein_coding	ENSMUSG00000034218
Atmin	.	.	.	.	.	.	1.10947	1.10195	1.15576	1.17708	1.08641	1.13252	1.01829	1.18561	NM_177700	XM_006530927, XM_006530928, XM_006530929, XM_011248364, XM_011248365	protein_coding	ENSMUSG00000047388
Atn1	.	.	.	.	.	.	4.33871	4.4435	4.45257	3.70309	4.26111	4.41632	4.57685	4.31014	NM_007881	.	protein_coding	ENSMUSG00000004263
Atoh1	.	.	.	.	.	.	0	0	0	0	0	0	0	0	NM_007500	.	protein_coding	ENSMUSG00000073043
Atoh7	.	.	.	.	.	.	0	0	0	0	0	0	0	0	NM_016864	.	protein_coding	ENSMUSG00000036816
Atoh8	.	.	.	.	.	.	6.1524	7.97516	4.43211	4.66065	5.61456	6.69023	8.54051	7.40981	NM_153778	.	protein_coding	ENSMUSG00000037621
Atox1	.	.	.	.	.	.	325.341	318.392	415.428	439.828	283.931	366.751	333.568	303.217	NM_009720	.	protein_coding	ENSMUSG00000018585
Atp10a	.	.	.	.	.	.	0.0491267	0.0323368	0.0303711	0.0246055	0.0802928	0.0179606	0.034261	0.0304126	NM_009728	XM_006540580, XM_006540581	protein_coding	ENSMUSG00000025324
Atp10b	.	.	.	.	.	.	0	0	0	0	0	0	0	0	NM_176999	XM_006533534, XM_011249071	protein_coding	ENSMUSG00000055415
Atp11a	.	.	.	.	.	.	3.10024	2.98188	1.60989	2.65087	4.40962	1.79085	3.85449	2.10927	NM_001293667, NM_001293667, NM_001293668, NM_001293667, NM_001293668, NM_015804	XM_006508834, XM_006508837, XM_006508839, XM_006508840, XM_011242067, XM_011242068, XM_011242069	protein_coding	ENSMUSG00000031441
Atp11b	.	.	.	.	.	.	6.08683	6.75262	4.82634	4.43764	5.82707	6.34659	7.7195	5.78573	NM_029570	XM_006535567, XM_006535568, XM_006535569, XM_006535570	protein_coding	ENSMUSG00000037400
Atp11c	.	.	.	.	.	.	17.2482	15.4882	16.1746	17.6084	16.7381	17.7584	15.7253	15.251	NM_001001798, NM_001001798, NM_001037863	XM_006528090, XM_006528091, XM_006528092, XM_006528093, XM_006528094, XM_006528095, XM_006528096, XM_006528097, XM_011247615, XM_011247616	protein_coding	ENSMUSG00000062949
Atp12a	.	.	.	.	.	.	0	0	0	0	0	0	0	0	NM_138652	.	protein_coding	ENSMUSG00000022229
Atp13a1	.	.	.	.	.	.	12.247	15.7058	10.5228	13.0216	12.374	12.1199	15.3306	16.0811	NM_133224	XM_006509564	protein_coding	ENSMUSG00000031862
Atp13a2	.	.	.	.	.	.	4.58717	4.4068	3.24207	3.41764	4.63645	4.53789	4.98597	3.82764	NM_001164366, NM_001164366, NM_029097	XM_006539236, XM_006539237, XM_006539238, XM_006539239, XM_011250347	protein_coding	ENSMUSG00000036622
Atp13a3	.	.	.	.	.	.	8.79069	6.68638	7.95212	6.17635	8.54797	9.03342	7.14716	6.22559	NM_001128094, NM_001128094, NM_001128096	XM_011245879	protein_coding	ENSMUSG00000022533
Atp13a4	.	.	.	.	.	.	0	0	0	0	0	0	0	0	NM_001164612, NM_001164612, NM_001164613, NM_001164612, NM_001164613, NM_172613	XM_006522048, XM_006522049, XM_006522051, XM_006522053, XM_006522054, XM_011245878	protein_coding	ENSMUSG00000038094
Atp13a5	.	.	.	.	.	.	0	0	0.010705	0.00845181	0	0	0	0	NM_001284375, NM_001284375, NM_175650	XM_006522196, XM_006522197	protein_coding	ENSMUSG00000048939
Atp1a1	.	.	.	.	.	.	68.4717	73.5098	75.5523	68.2364	72.0345	64.9089	65.5789	81.4408	NM_144900	.	protein_coding	ENSMUSG00000033161
Atp1a2	.	.	.	.	.	.	0.112292	0.122972	0.08507	0.119886	0.0509835	0.173601	0.112351	0.133594	NM_178405	.	protein_coding	ENSMUSG00000007097
Atp1a3	.	.	.	.	.	.	0	0	0.0427876	0.0887521	0	0	0	0	NM_001290469	XM_011250518, XM_011250519, XM_011250520	protein_coding	ENSMUSG00000040907
Atp1a4	.	.	.	.	.	.	0	0	0	0	0	0	0	0	NM_013734	.	protein_coding	ENSMUSG00000007107
Atp1b1	.	.	◎	.	.	◎	28.082	24.9355	12.3953	15.1712	31.4804	24.6836	21.9828	27.8882	NM_009721	.	protein_coding	ENSMUSG00000026576
Atp1b2	.	.	.	.	.	.	0.170085	0.119726	0.049412	0.114942	0.0702593	0.269911	0.0381316	0.201321	NM_013415	.	protein_coding	ENSMUSG00000041329
Atp1b3	.	.	.	.	.	.	16.6469	13.8673	15.3238	16.4948	17.6725	15.6212	14.8501	12.8846	NM_007502	XM_006510783	protein_coding	ENSMUSG00000032412
Atp1b4	.	.	.	.	.	.	0	0	0	0	0	0	0	0	NM_001290389, NM_001290389, NM_133690	XM_006541533	protein_coding	ENSMUSG00000016327
Atp2a1	.	.	.	.	.	.	0	0	0	0	0	0	0	0	NM_007504	XM_006507268	protein_coding	ENSMUSG00000030730
Atp2a2	.	.	.	.	.	.	19.5567	18.078	22.0281	22.6593	22.2495	16.864	17.2409	18.9151	NM_001110140, NM_001110140, NM_009722	.	protein_coding	ENSMUSG00000029467
Atp2a3	.	.	.	.	.	.	0.124339	0.140319	0.203913	0.231086	0.0965482	0.15213	0.0835143	0.197125	NM_001163336, NM_001163336, NM_001163337, NM_001163336, NM_001163337, NM_016745	.	protein_coding	ENSMUSG00000020788
Atp2b1	.	.	.	.	.	.	1.82843	1.84235	1.92546	2.08132	1.77945	1.87741	1.64941	2.0353	NM_026482	XM_006514015, XM_006514017, XM_011243548, XM_011243549	protein_coding	ENSMUSG00000019943
Atp2b2	.	.	.	.	.	.	0.0848963	0.10841	0.0560683	0.0839291	0.107917	0.0618753	0.149204	0.0676156	NM_001036684, NM_001036684, NM_009723	XM_011241161, XM_011241162, XM_011241163, XM_011241164, XM_011241165, XM_011241166, XM_011241167, XM_011241168, XM_011241169, XM_011241170	protein_coding	ENSMUSG00000030302
Atp2b3	.	.	.	.	.	.	0	0	0	0	0	0	0	0	NM_001310537, NM_001310537, NM_177236	XM_006528081, XM_006528084, XM_006528086, XM_011247609, XM_011247610, XM_011247611, XM_011247612, XM_011247613, XM_011247614	protein_coding	ENSMUSG00000031376
Atp2b4	.	.	.	.	.	.	0.144979	0.100657	0.131372	0.151972	0.136149	0.153809	0.0461837	0.15513	NM_001167949, NM_001167949, NM_213616	XM_006529723, XM_006529724, XM_006529725, XM_006529726, XM_006529727, XM_006529728, XM_011248038	protein_coding	ENSMUSG00000026463
Atp2c1	.	.	.	.	.	.	5.04017	4.18778	4.32718	4.42968	5.00488	5.07545	4.16788	4.20768	NM_001253831, NM_001253831, NM_001253834, NM_001253831, NM_001253834, NM_001253836, NM_001253831, NM_001253834, NM_001253836, NM_175025	XM_006511710, XM_006511711, XM_006511712, XM_006511714	protein_coding	ENSMUSG00000032570
Atp2c2	.	.	.	.	.	.	0	0	0	0	0	0	0	0	NM_026922	XM_006531344	protein_coding	ENSMUSG00000034112
Atp4a	.	.	◎	.	.	◎	0.91991	1.39465	0.177057	0.734378	1.06041	0.779407	1.37294	1.41636	NM_001290627, NM_001290627, NM_018731	.	protein_coding	ENSMUSG00000005553
Atp4b	.	.	.	.	.	.	0	0	0	0	0	0	0	0	NM_009724	.	protein_coding	ENSMUSG00000031449
Atp5a1	.	.	.	.	.	.	535.587	506.811	477.836	468.734	486.055	585.12	491.545	522.078	NM_007505	.	protein_coding	ENSMUSG00000025428
Atp5b	.	.	.	.	.	.	632.078	557.672	486.97	440.302	574.936	689.219	520.309	595.036	NM_016774	.	protein_coding	ENSMUSG00000025393
Atp5c1	.	.	.	.	.	.	355.925	332.83	323.933	339.256	310.308	401.542	345.336	320.323	NM_001112738, NM_001112738, NM_020615	XM_006497310	protein_coding	ENSMUSG00000025781
Atp5d	.	.	.	.	.	.	628.007	565.755	588.109	570.554	584.966	671.047	571.962	559.547	NM_025313	XM_006513947	protein_coding	ENSMUSG00000003072
Atp5e	.	.	.	.	.	.	1294.02	1126.88	1167.11	1203.37	1115.85	1472.18	1293.65	960.121	NM_025983	.	protein_coding	ENSMUSG00000016252
Atp5f1	.	.	.	.	.	.	205.885	185.301	173.691	176.949	189.127	222.644	196.556	174.045	NM_009725	.	protein_coding	ENSMUSG00000000563
Atp5g1	.	.	.	.	.	.	681.255	624.628	588.979	567.44	556.336	806.174	673.222	576.034	NM_001161419, NM_001161419, NM_007506	.	protein_coding	ENSMUSG00000006057
Atp5g2	.	.	.	.	.	.	105.104	87.0272	82.6107	74.8956	110.259	99.9486	79.8983	94.156	NM_026468	XM_006521301	protein_coding	ENSMUSG00000062683
Atp5g3	.	.	.	.	.	.	1338.83	1231.77	1310.73	1299.69	1181.43	1496.23	1335.6	1127.94	NM_001301721, NM_001301721, NM_001301722, NM_001301721, NM_001301722, NM_175015	.	protein_coding	ENSMUSG00000018770
Atp5h	.	.	.	.	.	.	780.922	709.823	699.097	734.241	692.958	868.886	805.876	613.769	NM_027862	XM_006534254	protein_coding	ENSMUSG00000034566
Atp5j	.	.	.	.	.	.	451.516	434.167	428.917	448.767	402.755	500.278	492.834	375.5	NM_001302213, NM_001302213, NM_001302214, NM_001302213, NM_001302214, NM_001302215, NM_001302213, NM_001302214, NM_001302215, NM_001302216, NM_001302213, NM_001302214, NM_001302215, NM_001302216, NM_016755	XM_006522876, XM_006522877, XM_011246092	protein_coding	ENSMUSG00000022890
Atp5j2	.	.	.	.	.	.	469.561	430.546	414.257	439.472	405.671	533.451	494.233	366.859	NM_020582	.	protein_coding	ENSMUSG00000038690
Atp5k	.	.	.	.	.	.	1079.12	989.232	924.122	1001.27	974.17	1184.07	1075.43	903.033	NM_007507	.	protein_coding	ENSMUSG00000050856
Atp5l	.	.	.	.	.	.	126.975	108.946	104.267	100.849	115.581	138.369	122.105	95.7868	NM_013795	.	protein_coding	ENSMUSG00000038717
Atp5o	.	.	.	.	.	.	594.687	564.783	481.903	523.918	513.899	675.475	638.872	490.694	NM_138597	.	protein_coding	ENSMUSG00000022956
Atp5s	.	.	.	.	.	.	2.09778	2.27712	3.025	2.90107	2.59813	1.59744	2.94346	1.61078	NM_026536	XM_006516182, XM_011244165	protein_coding	ENSMUSG00000054894
Atp5sl	.	.	.	.	.	.	23.5481	24.9856	21.902	22.8626	19.416	27.6803	26.0456	23.9255	NM_001290487, NM_001290487, NM_025504	.	protein_coding	ENSMUSG00000057229
Atp6ap1	.	.	.	.	.	.	32.2726	30.5237	31.676	33.4366	35.1195	29.4256	30.8101	30.2372	NM_018794	.	protein_coding	ENSMUSG00000019087
Atp6ap1l	.	.	.	.	.	.	0	0	0	0	0	0	0	0	NM_001145879	XM_006517290	protein_coding	ENSMUSG00000078958
Atp6ap2	.	.	.	.	.	.	17.3274	14.9123	16.612	15.9807	18.0597	16.5951	16.3275	13.497	NM_027439	.	protein_coding	ENSMUSG00000031007
Atp6v0a1	.	.	.	.	.	.	13.6581	15.505	13.5153	13.478	13.8516	13.4646	15.6031	15.4069	NM_001243049, NM_001243049, NM_001243050, NM_001243049, NM_001243050, NM_001243051, NM_001243049, NM_001243050, NM_001243051, NM_016920	XM_006532049, XM_006532050, XM_006532051, XM_006532052, XM_006532053, XM_006532054, XM_006532055	protein_coding	ENSMUSG00000019302
Atp6v0a2	.	.	.	.	.	.	3.43559	4.03918	5.18534	4.57087	3.115	3.75618	3.97684	4.10153	NM_011596	.	protein_coding	ENSMUSG00000038023
Atp6v0a4	.	.	.	.	.	.	0	0.0836144	0	0	0	0	0.167229	0	NM_080467	.	protein_coding	ENSMUSG00000038600
Atp6v0b	.	.	.	.	.	.	100.221	91.3235	94.2842	95.2551	99.6906	100.752	90.3847	92.2623	NM_033617	XM_006502661, XM_011240391	protein_coding	ENSMUSG00000033379
Atp6v0c	.	.	.	.	.	.	90.0597	83.1082	85.898	92.4515	83.9077	96.2116	80.3258	85.8906	NM_009729	.	protein_coding	ENSMUSG00000024121
Atp6v0d1	.	.	.	.	.	.	69.232	66.7587	65.2159	66.5983	62.3814	76.0826	70.3118	63.2056	NM_013477	.	protein_coding	ENSMUSG00000013160
Atp6v0d2	.	.	.	.	.	.	0.447948	0.37967	1.01136	0.553932	0.244981	0.650915	0.325447	0.433893	NM_175406	.	protein_coding	ENSMUSG00000028238
Atp6v0e	.	.	.	.	.	.	67.0264	60.8153	65.2593	70.3758	69.8785	64.1743	66.5245	55.106	NM_025272	.	protein_coding	ENSMUSG00000015575
Atp6v0e2	.	.	.	.	.	.	0.380221	0.587861	0.326373	1.0347	0.388538	0.371903	0.466757	0.708964	NM_133764	XM_006506735	protein_coding	ENSMUSG00000039347
Atp6v1a	.	.	.	.	.	.	7.46311	6.82016	6.96631	7.50075	8.00027	6.92595	7.0208	6.61953	NM_007508	XM_006521720, XM_006521721, XM_011245809	protein_coding	ENSMUSG00000052459
Atp6v1b1	.	.	.	.	.	.	0	0	0	0	0	0	0	0	NM_134157	.	protein_coding	ENSMUSG00000006269
Atp6v1b2	.	.	.	.	.	.	10.98	10.8488	9.654	11.7139	12.2613	9.69857	10.4471	11.2504	NM_007509	.	protein_coding	ENSMUSG00000006273
Atp6v1c1	.	.	.	.	.	.	16.7785	16.2276	14.317	14.5971	16.8082	16.7488	15.1342	17.3211	NM_025494	.	protein_coding	ENSMUSG00000022295
Atp6v1c2	.	.	.	.	.	.	0	0	0	0	0	0	0	0	NM_001159632, NM_001159632, NM_133699	XM_006515194, XM_006515196, XM_006515198, XM_006515199	protein_coding	ENSMUSG00000020566
Atp6v1d	.	.	.	.	.	.	19.7844	21.5543	23.454	24.1742	19.948	19.6208	22.032	21.0766	NM_023721	.	protein_coding	ENSMUSG00000021114
Atp6v1e1	.	.	.	.	.	.	68.3462	62.7462	67.4843	68.7897	63.2233	73.4692	63.5684	61.924	NM_007510	.	protein_coding	ENSMUSG00000019210
Atp6v1e2	.	.	.	.	.	.	0	0	0	0	0	0	0	0	NM_029121	.	protein_coding	ENSMUSG00000053375
Atp6v1f	.	.	.	.	.	.	112.096	104.015	109.083	111.122	103.813	120.378	105.49	102.541	NM_025381	.	protein_coding	ENSMUSG00000004285
Atp6v1g1	.	.	.	.	.	.	89.2492	82.6646	57.3108	68.7449	86.2817	92.2167	85.8847	79.4444	NM_024173	.	protein_coding	ENSMUSG00000039105
Atp6v1g2	.	.	.	.	.	.	0.535914	0.847698	1.01477	0.819156	0.546747	0.52508	1.08331	0.612083	NM_023179	XM_006524794, XM_006524795	protein_coding	ENSMUSG00000024403
Atp6v1g3	.	.	.	.	.	.	0	0	0	0	0	0	0	0	NM_177397	.	protein_coding	ENSMUSG00000026394
Atp6v1h	.	.	.	.	.	.	29.8846	26.1573	35.1302	39.54	26.4618	33.3074	26.8402	25.4744	NM_001310442, NM_001310442, NM_133826	XM_006495433, XM_006495434, XM_006495435	protein_coding	ENSMUSG00000033793
Atp7a	.	.	.	.	.	.	0.0400748	0.0185323	0.0178413	0.0167158	0.0177623	0.0623873	0.0370646	0	NM_001109757, NM_001109757, NM_009726	.	protein_coding	ENSMUSG00000033792
Atp7b	.	.	.	.	.	.	1.43765	1.55391	1.79922	1.87281	1.55847	1.31683	1.56411	1.54371	NM_007511	XM_006509007	protein_coding	ENSMUSG00000006567
Atp8a1	.	.	.	.	.	.	0.193861	0.332557	0.161138	0.175985	0.267202	0.12052	0.454131	0.210982	NM_001038999, NM_001038999, NM_001284345, NM_001038999, NM_001284345, NM_009727	XM_006503698, XM_006503699, XM_006503701, XM_006503703, XM_006503704, XM_011240694, XM_011240695, XM_011240696, XM_011240697, XM_011240698	protein_coding	ENSMUSG00000037685
Atp8a2	.	.	.	.	.	.	0.0119293	0	0	0	0	0.0238586	0	0	NM_015803	XM_006519232, XM_006519233, XM_006519234, XM_006519235	protein_coding	ENSMUSG00000021983
Atp8b1	.	.	.	.	.	.	3.00503	2.40681	1.5777	2.33872	3.20955	2.80051	2.24265	2.57097	NM_001001488	.	protein_coding	ENSMUSG00000039529
Atp8b2	.	.	.	.	.	.	0.119134	0.158428	0.0898826	0.0970581	0.112138	0.12613	0.0512398	0.265616	NM_001081182	XM_006501714, XM_006501715	protein_coding	ENSMUSG00000060671
Atp8b3	.	.	.	.	.	.	0	0.00991898	0	0	0	0	0.019838	0	NM_026094	XM_006513984	protein_coding	ENSMUSG00000003341
Atp8b4	.	.	.	.	.	.	0.173188	0.193975	0.218914	0.15511	0.151539	0.194837	0.189226	0.198724	NM_001080944	XM_006499495, XM_006499496	protein_coding	ENSMUSG00000060131
Atp8b5	.	.	.	.	.	.	0.0554491	0.0542039	0.0697914	0.12686	0.0903396	0.0205587	0.0380589	0.0703488	NM_177195	XM_006537995, XM_006537996, XM_006537997, XM_006537998, XM_006537999, XM_006538000, XM_006538001, XM_006538002, XM_006538003	protein_coding	ENSMUSG00000028457
Atp9a	.	.	.	.	.	.	18.9591	21.0293	28.3165	27.0141	18.9761	18.942	22.4543	19.6043	NM_001289445, NM_001289445, NM_001289446, NM_001289445, NM_001289446, NM_015731	XM_006498602, XM_006498603, XM_006498604, XM_006498605	protein_coding	ENSMUSG00000027546
Atp9b	.	.	.	.	.	.	3.35609	3.138	3.31845	3.20582	3.6598	3.05239	2.75536	3.52065	NM_001201569, NM_001201569, NM_015805	XM_006526506, XM_006526507, XM_006526508, XM_006526510	protein_coding	ENSMUSG00000024566
Atpaf1	.	.	.	.	.	.	1.55864	1.32807	1.36069	1.79972	1.42639	1.69089	1.23594	1.4202	NM_181040	.	protein_coding	ENSMUSG00000028710
Atpaf2	.	.	.	.	.	.	8.68608	8.34654	8.46256	8.36298	8.82778	8.54437	8.01586	8.67723	NM_145427	XM_006533344	protein_coding	ENSMUSG00000042709
Atpif1	.	.	.	.	.	.	44.1286	51.8685	35.3859	37.0691	38.2926	49.9646	52.2505	51.4865	NM_007512	XM_006538502	protein_coding	ENSMUSG00000054428
Atr	.	.	.	.	.	.	0.738732	0.414386	1.03324	0.473681	0.662339	0.815125	0.378234	0.450538	NM_019864	XM_006511184, XM_006511185	protein_coding	ENSMUSG00000032409
Atraid	.	.	.	.	.	.	95.124	99.8819	90.257	71.6507	97.7507	92.4973	99.019	100.745	NM_027855, NM_027855, NM_212470	.	protein_coding	ENSMUSG00000013622
Atrip	.	.	.	.	.	.	2.8496	2.13565	2.18817	2.43988	2.34488	3.35431	1.98902	2.28228	NM_172774	XM_006512071, XM_006512072, XM_011242960	protein_coding	ENSMUSG00000025646
Atrn	.	.	.	.	.	.	4.10801	3.59569	3.32356	3.41532	4.0412	4.17483	3.72544	3.46594	NM_009730	XM_006498606, XM_011239259	protein_coding	ENSMUSG00000027312
Atrnl1	.	.	.	.	.	.	2.76148	1.84627	2.21101	1.85423	2.68301	2.83995	1.67753	2.01501	NM_181415	XM_006527049, XM_011247244	protein_coding	ENSMUSG00000054843
Atrx	.	.	.	.	.	.	1.17335	1.10325	1.26202	0.94795	1.08048	1.26622	1.24002	0.966484	NM_009530	XM_006527948, XM_011247560, XM_011247561, XM_011247562, XM_011247563, XM_011247564, XM_011247565, XM_011247566, XM_011247567, XM_011247568, XM_011247569, XM_011247570, XM_011247571, XM_011247572	protein_coding	ENSMUSG00000031229
Atxn1	.	.	.	.	.	.	0.587009	0.563074	0.463167	0.442229	0.639268	0.534749	0.589997	0.536151	NM_001199304, NM_001199304, NM_001199305, NM_001199304, NM_001199305, NM_009124	XM_011244380, XM_011244381, XM_011244382, XM_011244383, XM_011244384, XM_011244385, XM_011244386, XM_011244387, XM_011244388, XM_011244389, XM_011244390, XM_011244391, XM_011244392, XM_011244393	protein_coding	ENSMUSG00000046876
Atxn10	.	.	.	.	.	.	34.4054	37.6714	39.485	41.8145	35.2737	33.5371	35.61	39.7329	NM_016843	.	protein_coding	ENSMUSG00000016541
Atxn1l	.	.	.	.	.	.	1.10844	0.971015	0.888819	0.811002	1.04608	1.17079	0.69096	1.25107	NM_001080930	XM_011248439, XM_011248440, XM_011248441	protein_coding	ENSMUSG00000069895
Atxn2	.	.	.	.	.	.	28.1485	21.4269	18.7835	19.4762	24.8797	31.4172	29.9594	12.8944	NM_009125	XM_006530228	protein_coding	ENSMUSG00000042605
Atxn2l	.	.	.	.	.	.	3.93039	3.05991	3.93649	4.31128	4.11057	3.75021	2.30499	3.81482	NM_183020	XM_006507720, XM_006507721, XM_006507722, XM_006507723, XM_006507724, XM_006507725, XM_006507726, XM_011241775	protein_coding	ENSMUSG00000032637
Atxn3	.	.	.	.	.	.	1.66271	1.66012	1.72418	1.63013	1.6557	1.66973	1.67038	1.64986	NM_001167914, NM_001167914, NM_029705	XM_006515410	protein_coding	ENSMUSG00000021189
Atxn7	.	.	.	.	.	.	0.838385	0.903083	0.758158	0.700626	0.885036	0.791734	0.868815	0.93735	NM_139227	XM_006518015, XM_006518017	protein_coding	ENSMUSG00000021738
Atxn7l1	.	.	.	.	.	.	3.53473	2.56956	4.05064	4.35382	4.06992	2.99953	3.00949	2.12963	NM_001033436, NM_001033436, NM_028139	XM_006515123, XM_006515124, XM_006515125, XM_006515129, XM_006515130, XM_006515132, XM_006515133, XM_006515134, XM_011243880, XM_011243881	protein_coding	ENSMUSG00000020564
Atxn7l2	.	.	.	.	.	.	0.205244	0.140475	0.217837	0.262574	0.287905	0.122583	0.0817596	0.19919	NM_001289545, NM_001289545, NM_175183	XM_006502136, XM_006502137	protein_coding	ENSMUSG00000048997
Atxn7l3	.	.	.	.	.	.	6.21626	5.42	5.85979	5.16471	6.19158	6.24093	4.98546	5.85454	NM_001098836, NM_001098836, NM_001098837	XM_006533045, XM_006533046, XM_006533047, XM_006533048	protein_coding	ENSMUSG00000059995
Atxn7l3b	.	.	.	.	.	.	23.6921	23.9987	21.7408	21.1623	24.1202	23.264	25.0775	22.9199	NM_001033474	.	protein_coding	ENSMUSG00000074748
AU015836	.	.	.	.	.	.	0	0	0	0	0	0	0	0	.	.	protein_coding	ENSMUSG00000081044
AU018091	.	.	.	.	.	.	0	0	0	0	0	0	0	0	NM_001004153	XM_006539984	protein_coding	ENSMUSG00000054753
AU019823	.	.	.	.	.	.	1.30891	1.13711	1.47542	1.04548	1.48456	1.13326	0.963845	1.31038	NM_001134902, NM_001134902, NM_212449	XM_011242545, XM_011242546	protein_coding	ENSMUSG00000059820
AU021092	.	.	.	.	.	.	0.494451	0.945063	0.182918	0.292708	0.403757	0.585146	1.08445	0.805676	NM_001033220	.	protein_coding	ENSMUSG00000051669
AU022252	.	.	.	.	.	.	5.52252	5.39851	5.28546	5.91897	5.35923	5.6858	4.90718	5.88983	NM_001012400	XM_006503016	protein_coding	ENSMUSG00000078584
AU022751	.	.	.	.	.	.	0	0	0	0	0	0	0	0	NM_001033211, NM_001033211, NM_001166433	.	protein_coding	ENSMUSG00000073294
AU040320	.	.	.	.	.	.	2.58782	3.11457	3.81869	3.17633	2.51141	2.66423	3.13774	3.0914	NM_001035525, NM_001035525, NM_001035526, NM_001035525, NM_001035526, NM_133886	.	protein_coding	ENSMUSG00000028830
AU041133	.	.	.	.	.	.	0.268883	0.322055	0.380111	0.429471	0.33069	0.207076	0.315344	0.328765	NM_001163064	.	protein_coding	ENSMUSG00000078435
Auh	.	.	.	.	.	.	20.9357	17.656	21.7757	18.1927	18.9285	22.943	16.0178	19.2943	NM_016709	XM_006516846	protein_coding	ENSMUSG00000021460
Aunip	.	.	.	.	.	.	0	0.0355038	0.318273	0.0595896	0	0	0.0710077	0	NM_001081099	.	protein_coding	ENSMUSG00000078521
Aup1	.	.	.	.	.	.	149.74	146.699	147.372	134.08	134.709	164.772	155.409	137.989	NM_001301649, NM_001301649, NM_007517	.	protein_coding	ENSMUSG00000068328
Aurka	.	.	.	.	.	.	0.144557	0.174593	0.323096	0.325196	0.135133	0.153981	0.0482907	0.300896	NM_001291185, NM_001291185, NM_011497	XM_006499075	protein_coding	ENSMUSG00000027496
Aurkaip1	.	.	.	.	.	.	119.93	100.85	119.003	105.616	107.666	132.194	111.465	90.2357	NM_025338	XM_006539095	protein_coding	ENSMUSG00000065990
Aurkb	.	.	.	.	.	.	0.10248	0.0656503	0.153202	0.0853263	0.0467209	0.158239	0	0.131301	NM_011496	XM_006532725	protein_coding	ENSMUSG00000020897
Aurkc	.	.	.	.	.	.	0	0.0328293	0	0.0921745	0	0	0.0656586	0	NM_001080965, NM_001080965, NM_001080966, NM_001080965, NM_001080966, NM_020572	XM_006539697, XM_006539701, XM_011238042, XM_011250465, XM_011250466	protein_coding	ENSMUSG00000070837
Auts2	.	.	.	.	.	.	0.0073808	0.0136499	0.091965	0.0125754	0.0147616	0	0	0.0272998	.	.	protein_coding	ENSMUSG00000029673
AV320801	.	.	.	.	.	.	0	0	0	0	0	0	0	0	NM_177918	XM_006528574	protein_coding	ENSMUSG00000054994
Aven	.	.	.	.	.	.	14.393	12.9621	14.7735	10.5693	13.158	15.6279	13.6189	12.3053	NM_001165935, NM_001165935, NM_028844	.	protein_coding	ENSMUSG00000003604
Avil	.	.	.	.	.	.	0.061556	0	0	0.0101713	0.0959655	0.0271466	0	0	NM_009635	XM_006513097, XM_006513098, XM_006513099, XM_006513100, XM_006513101, XM_006513102, XM_011243275, XM_011243276	protein_coding	ENSMUSG00000025432
Avl9	.	.	.	.	.	.	1.63293	1.16064	1.03244	1.14097	2.00354	1.26233	1.22564	1.09563	NM_030235	.	protein_coding	ENSMUSG00000029787
Avp	.	.	.	.	.	.	0	0	0	0	0	0	0	0	NM_009732	.	protein_coding	ENSMUSG00000037727
Avpi1	.	.	.	.	.	.	69.1093	67.5235	46.8737	54.336	69.8935	68.3251	75.2368	59.8101	NM_027106	.	protein_coding	ENSMUSG00000018821
Avpr1a	.	.	.	.	.	.	4.83445	2.76674	2.75475	2.33257	6.64788	3.02101	2.71727	2.8162	NM_016847	.	protein_coding	ENSMUSG00000020123
Avpr1b	.	.	.	.	.	.	0	0	0	0	0	0	0	0	NM_011924	.	protein_coding	ENSMUSG00000026432
Avpr2	.	.	.	.	.	.	0	0	0	0	0	0	0	0	NM_001276298, NM_001276298, NM_001276299, NM_001276298, NM_001276299, NM_019404	XM_006527756, XM_006527757	protein_coding	ENSMUSG00000031390
AW011738	.	.	.	.	.	.	0.343501	0.373367	0.467844	0.563368	0.157753	0.529248	0.457757	0.288978	.	.	protein_coding	ENSMUSG00000078349
[truncated: 19,961 more rows]
